# Supplementary material for: Rhea: a transparent and modular R pipeline for microbial profiling based on 16S rRNA gene amplicons
Source: PeerJ. 2017 Jan 11;5:e2836. doi: 10.7717/peerj.2836 (PMC5234437; doi:10.7717/peerj.2836)
Supplement: Table S1 [file peerj-05-2836-s001.xlsx]

## Sheet: OTU table
#OTUId	Standard.Feacal.20150724.1	Standard.Feacal.20150706.3	Standard.Feacal.20150724.2	Standard.Feacal.20150306.2	Standard.Feacal.20150706.2	Standard.Feacal.20150706.4	Standard.Feacal.20150415.1	Standard.Feacal.20150706.1	Standard.Feacal.20150306.1	Standard.Feacal.20150415.2	taxonomy
OTU_1	963	1419	1135	1230	862	875	1905	1214	1060	2338	Bacteria;Firmicutes;Clostridia;Clostridiales;Lachnospiraceae;Blautia;
OTU_10	627	952	825	743	590	762	1366	941	799	1643	Bacteria;Firmicutes;Clostridia;Clostridiales;Lachnospiraceae;Lachnospiracea_incertae_sedis;
OTU_100	0	1	0	0	0	1	2	2	2	0	Bacteria;Firmicutes;Clostridia;Clostridiales;Ruminococcaceae;;
OTU_102	0	0	0	0	0	0	1	0	0	0	Bacteria;Firmicutes;Bacilli;Lactobacillales;Lactobacillaceae;Lactobacillus;
OTU_105	0	0	0	0	0	1	2	0	0	0	Bacteria;Firmicutes;Erysipelotrichia;Erysipelotrichales;Erysipelotrichaceae;Erysipelotrichaceae_incertae_sedis;
OTU_106	3	3	4	3	0	1	6	3	1	13	Bacteria;Firmicutes;Negativicutes;Selenomonadales;Veillonellaceae;Veillonella;
OTU_109	9	8	37	21	7	10	10	8	13	21	Bacteria;Bacteroidetes;Bacteroidia;Bacteroidales;Bacteroidaceae;Bacteroides;
OTU_11	1	0	0	0	0	0	0	0	0	1	Bacteria;Bacteroidetes;Bacteroidia;Bacteroidales;Rikenellaceae;Alistipes;
OTU_110	12	15	18	14	10	9	14	14	8	28	Bacteria;Firmicutes;Clostridia;Clostridiales;Lachnospiraceae;;
OTU_111	65	121	71	59	50	71	154	79	44	195	Bacteria;Firmicutes;Clostridia;Clostridiales;Lachnospiraceae;;
OTU_113	1	0	0	1	0	1	2	0	2	1	Bacteria;Proteobacteria;Gammaproteobacteria;Enterobacteriales;Enterobacteriaceae;Escherichia/Shigella;
OTU_114	7	12	8	7	6	7	14	8	5	16	Bacteria;Bacteroidetes;Bacteroidia;Bacteroidales;Rikenellaceae;Alistipes;
OTU_115	9	17	8	4	6	3	23	11	11	21	Bacteria;Firmicutes;Clostridia;Clostridiales;Lachnospiraceae;Blautia;
OTU_118	0	1	0	0	0	2	0	0	1	2	Bacteria;Firmicutes;Clostridia;Clostridiales;Ruminococcaceae;Anaerotruncus;
OTU_119	5	7	7	13	5	8	7	8	8	17	Bacteria;Firmicutes;Clostridia;Clostridiales;Lachnospiraceae;;
OTU_12	0	0	1	0	0	1	0	0	0	0	Bacteria;Actinobacteria;Actinobacteria;Coriobacteriales;Coriobacteriaceae;Enterorhabdus;
OTU_120	0	0	0	0	0	1	0	0	0	0	Bacteria;Firmicutes;Clostridia;Clostridiales;Lachnospiraceae;;
OTU_121	0	0	0	0	0	1	0	0	0	0	Bacteria;Firmicutes;Clostridia;Clostridiales;Lachnospiraceae;Anaerostipes;
OTU_122	5	4	2	2	0	3	1	3	2	5	Bacteria;Firmicutes;Clostridia;Clostridiales;Lachnospiraceae;Ruminococcus2;
OTU_123	42	80	84	53	48	55	122	76	57	150	Bacteria;Firmicutes;Clostridia;Clostridiales;Lachnospiraceae;;
OTU_124	1	8	6	4	3	5	8	2	1	3	Bacteria;Firmicutes;Clostridia;Clostridiales;Lachnospiraceae;;
OTU_125	16	29	26	17	14	13	38	29	23	63	Bacteria;Firmicutes;Clostridia;Clostridiales;Lachnospiraceae;;
OTU_13	0	0	1	0	0	1	0	0	0	0	Bacteria;Proteobacteria;Gammaproteobacteria;Pseudomonadales;Pseudomonadaceae;Pseudomonas;
OTU_130	60	81	73	64	50	44	90	49	52	121	Bacteria;Firmicutes;Clostridia;Clostridiales;Lachnospiraceae;Ruminococcus2;
OTU_131	0	0	0	0	0	1	0	0	0	0	Bacteria;Bacteroidetes;Bacteroidia;Bacteroidales;Rikenellaceae;;
OTU_132	4	10	8	3	4	6	12	8	7	24	Bacteria;Firmicutes;Clostridia;Clostridiales;Ruminococcaceae;Oscillibacter;
OTU_133	0	0	0	0	0	0	2	0	0	2	Bacteria;Firmicutes;Clostridia;Clostridiales;;;
OTU_134	0	0	0	2	0	2	0	0	0	0	Bacteria;Verrucomicrobia;Verrucomicrobiae;Verrucomicrobiales;Verrucomicrobiaceae;Akkermansia;
OTU_135	1	1	0	1	0	0	2	1	1	1	Bacteria;Firmicutes;Clostridia;Clostridiales;Ruminococcaceae;Oscillibacter;
OTU_138	3	0	1	0	3	1	2	1	1	3	Bacteria;Firmicutes;Clostridia;Clostridiales;Ruminococcaceae;Oscillibacter;
OTU_139	0	0	0	0	0	0	1	0	0	1	Bacteria;Firmicutes;Clostridia;Clostridiales;Ruminococcaceae;;
OTU_14	0	0	1	0	0	0	0	0	0	0	Bacteria;Firmicutes;Bacilli;Bacillales;Bacillaceae 1;Bacillus;
OTU_140	0	0	0	1	2	0	0	0	0	1	Bacteria;Firmicutes;Clostridia;Clostridiales;Lachnospiraceae;Blautia;
OTU_141	7	6	4	5	6	3	5	2	9	7	Bacteria;Firmicutes;Clostridia;Clostridiales;Lachnospiraceae;;
OTU_142	0	1	0	0	0	1	2	0	0	0	Bacteria;Firmicutes;Clostridia;Clostridiales;Ruminococcaceae;;
OTU_143	0	0	0	0	0	1	0	0	0	0	Bacteria;Actinobacteria;Actinobacteria;Coriobacteriales;Coriobacteriaceae;Gordonibacter;
OTU_144	39	45	29	44	33	32	28	35	32	36	Bacteria;Firmicutes;Clostridia;Clostridiales;Lachnospiraceae;Ruminococcus2;
OTU_147	0	0	0	0	0	0	0	2	0	0	Bacteria;Firmicutes;Clostridia;Clostridiales;Lachnospiraceae;;
OTU_149	1	0	0	0	0	0	0	0	0	0	Bacteria;Firmicutes;Clostridia;Clostridiales;Lachnospiraceae;;
OTU_15	443	427	448	411	375	332	568	367	370	721	Bacteria;Firmicutes;Clostridia;Clostridiales;Lachnospiraceae;Clostridium XlVa;
OTU_150	3	3	2	3	2	0	1	2	2	1	Bacteria;Firmicutes;Clostridia;Clostridiales;Lachnospiraceae;Blautia;
OTU_151	2	2	1	0	1	0	0	1	1	6	Bacteria;Firmicutes;Clostridia;Clostridiales;Lachnospiraceae;;
OTU_152	0	0	0	0	1	0	0	0	0	1	Bacteria;Firmicutes;Clostridia;Clostridiales;Ruminococcaceae;Faecalibacterium;
OTU_153	2	0	1	0	0	0	1	0	1	0	Bacteria;Bacteroidetes;Bacteroidia;Bacteroidales;;;
OTU_154	3	0	2	1	0	1	3	0	1	4	Bacteria;Firmicutes;Clostridia;Clostridiales;Lachnospiraceae;Clostridium XlVb;
OTU_155	0	0	0	0	0	0	0	0	0	1	Bacteria;Firmicutes;Negativicutes;Selenomonadales;Veillonellaceae;Dialister;
OTU_156	0	0	0	0	1	0	0	0	0	0	Bacteria;Bacteroidetes;Bacteroidia;Bacteroidales;Rikenellaceae;Alistipes;
OTU_157	0	0	0	0	1	0	0	0	0	1	Bacteria;Firmicutes;Clostridia;Clostridiales;Lachnospiraceae;;
OTU_158	0	0	0	0	1	0	0	0	0	0	Bacteria;Firmicutes;Clostridia;Clostridiales;Lachnospiraceae;;
OTU_159	0	0	0	0	0	1	0	0	0	0	Bacteria;Firmicutes;Clostridia;Clostridiales;Lachnospiraceae;Blautia;
OTU_16	0	0	0	0	1	0	0	0	0	1	Bacteria;Bacteroidetes;Bacteroidia;Bacteroidales;Bacteroidaceae;Bacteroides;
OTU_160	3	3	1	5	5	1	3	3	2	2	Bacteria;Firmicutes;Clostridia;Clostridiales;Lachnospiraceae;Roseburia;
OTU_161	0	0	0	0	0	1	0	0	0	0	Bacteria;Firmicutes;Clostridia;Clostridiales;Lachnospiraceae;Lachnospiracea_incertae_sedis;
OTU_165	1	0	0	0	0	1	1	0	2	0	Bacteria;Firmicutes;Clostridia;Clostridiales;Ruminococcaceae;;
OTU_167	0	0	0	0	0	1	0	0	0	0	Bacteria;Firmicutes;Clostridia;Clostridiales;Ruminococcaceae;Gemmiger;
OTU_168	0	1	0	1	0	0	3	0	2	4	Bacteria;Firmicutes;Bacilli;Lactobacillales;Streptococcaceae;Lactococcus;
OTU_169	1	0	0	0	0	0	1	1	0	0	Bacteria;Firmicutes;Clostridia;Clostridiales;Ruminococcaceae;Clostridium IV;
OTU_17	0	0	3	0	0	1	0	0	1	0	Bacteria;Firmicutes;Bacilli;Bacillales;Staphylococcaceae;Staphylococcus;
OTU_170	0	0	0	0	1	0	0	0	0	0	Bacteria;Firmicutes;Clostridia;Clostridiales;Ruminococcaceae;;
OTU_171	4	3	3	0	2	1	6	1	2	7	Bacteria;Firmicutes;Clostridia;Clostridiales;Ruminococcaceae;Faecalibacterium;
OTU_172	77	83	81	80	49	58	113	65	69	138	Bacteria;Firmicutes;Clostridia;Clostridiales;Lachnospiraceae;;
OTU_173	0	0	1	0	0	0	0	0	0	0	Bacteria;Firmicutes;Clostridia;Clostridiales;Lachnospiraceae;;
OTU_174	0	0	1	0	0	0	0	0	0	0	Bacteria;Firmicutes;Clostridia;Clostridiales;Lachnospiraceae;Clostridium XlVa;
OTU_175	3	0	2	0	0	0	0	1	0	0	Bacteria;Firmicutes;Clostridia;Clostridiales;Lachnospiraceae;Clostridium XlVa;
OTU_176	1	0	3	0	1	0	0	2	0	0	Bacteria;Firmicutes;Clostridia;Clostridiales;Ruminococcaceae;;
OTU_177	7	13	14	2	2	5	12	2	5	15	Bacteria;Actinobacteria;Actinobacteria;Coriobacteriales;Coriobacteriaceae;;
OTU_180	1	1	1	0	0	1	0	0	0	0	Bacteria;Bacteroidetes;Bacteroidia;Bacteroidales;Rikenellaceae;Alistipes;
OTU_181	1	0	0	0	0	0	0	0	0	0	Bacteria;Firmicutes;Clostridia;Clostridiales;Lachnospiraceae;;
OTU_182	1	1	0	0	0	0	0	1	0	0	Bacteria;Firmicutes;Clostridia;Clostridiales;Lachnospiraceae;;
OTU_183	1	0	0	0	0	0	0	0	0	0	Bacteria;Firmicutes;Clostridia;Clostridiales;Ruminococcaceae;;
OTU_184	0	2	1	1	0	0	2	0	1	3	Bacteria;Bacteroidetes;Bacteroidia;Bacteroidales;Rikenellaceae;Alistipes;
OTU_185	1	2	2	0	2	1	1	2	0	0	Bacteria;Firmicutes;Clostridia;Clostridiales;Ruminococcaceae;Faecalibacterium;
OTU_186	37	32	35	25	28	34	54	25	22	66	Bacteria;Bacteroidetes;Bacteroidia;Bacteroidales;Rikenellaceae;Alistipes;
OTU_187	0	1	0	0	0	0	0	0	0	0	Bacteria;Firmicutes;Clostridia;Clostridiales;Lachnospiraceae;;
OTU_19	152	216	191	148	161	197	262	198	134	366	Bacteria;Firmicutes;Clostridia;Clostridiales;Lachnospiraceae;;
OTU_190	2	0	0	0	0	0	0	0	0	0	Bacteria;Firmicutes;Clostridia;Clostridiales;Lachnospiraceae;;
OTU_191	0	0	0	1	0	0	0	0	0	0	Bacteria;Firmicutes;Clostridia;Clostridiales;;;
OTU_193	1	2	0	0	0	0	1	0	1	2	Bacteria;Firmicutes;Clostridia;Clostridiales;Ruminococcaceae;Faecalibacterium;
OTU_195	0	0	0	0	0	0	0	4	0	0	Bacteria;Bacteroidetes;Bacteroidia;Bacteroidales;Rikenellaceae;Alistipes;
OTU_2	1	0	3	0	0	3	0	1	1	0	Bacteria;Firmicutes;Clostridia;Clostridiales;Lachnospiraceae;;
OTU_20	0	0	2	0	0	0	0	0	0	1	Bacteria;Firmicutes;Erysipelotrichia;Erysipelotrichales;Erysipelotrichaceae;Clostridium XVIII;
OTU_200	0	0	1	0	0	0	0	0	0	0	Bacteria;Firmicutes;Clostridia;Clostridiales;Ruminococcaceae;;
OTU_202	1	0	0	0	0	0	1	0	0	0	Bacteria;Firmicutes;Clostridia;Clostridiales;Clostridiales_Incertae Sedis XI;Finegoldia;
OTU_203	0	0	0	0	0	0	0	0	0	1	Bacteria;Firmicutes;Clostridia;Clostridiales;Ruminococcaceae;;
OTU_204	0	0	0	1	0	0	0	0	0	0	Bacteria;Firmicutes;Clostridia;Clostridiales;Lachnospiraceae;;
OTU_205	0	0	0	1	0	0	0	0	0	0	Bacteria;Firmicutes;Clostridia;Clostridiales;Lachnospiraceae;;
OTU_207	0	1	0	0	0	0	0	0	0	0	Bacteria;Firmicutes;Clostridia;Clostridiales;Lachnospiraceae;;
OTU_209	0	2	1	0	0	0	0	0	0	0	Bacteria;Firmicutes;Clostridia;Clostridiales;Lachnospiraceae;Blautia;
OTU_21	114	217	166	147	112	139	308	174	106	385	Bacteria;Firmicutes;Clostridia;Clostridiales;Lachnospiraceae;Ruminococcus2;
OTU_210	0	0	1	0	0	0	0	1	3	0	Bacteria;Firmicutes;Clostridia;Clostridiales;Lachnospiraceae;Ruminococcus2;
OTU_211	0	0	0	1	0	0	0	0	0	0	Bacteria;Firmicutes;Clostridia;Clostridiales;Lachnospiraceae;Ruminococcus2;
OTU_214	0	0	1	0	0	0	0	0	0	0	Bacteria;Firmicutes;Clostridia;Clostridiales;Clostridiaceae 1;Clostridium sensu stricto;
OTU_216	0	0	0	1	0	0	0	0	0	0	Bacteria;Firmicutes;Clostridia;Clostridiales;Lachnospiraceae;;
OTU_217	0	0	0	1	0	0	0	1	0	3	Bacteria;Firmicutes;Clostridia;Clostridiales;;;
OTU_218	0	0	0	1	0	0	0	0	2	0	Bacteria;Proteobacteria;Gammaproteobacteria;Xanthomonadales;Xanthomonadaceae;Luteibacter;
OTU_22	0	0	1	0	0	1	0	0	0	0	Bacteria;Actinobacteria;Actinobacteria;Actinomycetales;Actinomycetaceae;Actinomyces;
OTU_220	0	0	0	0	0	0	0	0	0	1	Bacteria;Firmicutes;Clostridia;Clostridiales;Lachnospiraceae;Lachnospiracea_incertae_sedis;
OTU_221	2	0	1	5	1	0	1	0	0	1	Bacteria;Firmicutes;Clostridia;Clostridiales;Ruminococcaceae;Faecalibacterium;
OTU_222	0	0	0	1	0	0	0	0	0	0	Bacteria;Firmicutes;Clostridia;Clostridiales;Lachnospiraceae;Blautia;
OTU_223	0	0	0	1	0	0	0	0	0	0	Bacteria;Firmicutes;Clostridia;Clostridiales;Clostridiaceae 1;;
OTU_224	0	0	0	1	0	0	0	0	0	0	Bacteria;Firmicutes;Clostridia;Clostridiales;Lachnospiraceae;Roseburia;
OTU_225	0	0	0	0	0	0	0	0	1	0	Bacteria;Firmicutes;Clostridia;Clostridiales;Lachnospiraceae;Blautia;
OTU_226	0	0	0	0	0	0	0	0	1	1	Bacteria;Firmicutes;Clostridia;Clostridiales;Lachnospiraceae;;
OTU_227	0	0	0	0	0	0	0	0	1	0	Bacteria;Firmicutes;Clostridia;Clostridiales;Lachnospiraceae;Roseburia;
OTU_228	0	0	0	0	0	0	0	0	1	0	Bacteria;Firmicutes;Clostridia;Clostridiales;Lachnospiraceae;Blautia;
OTU_229	0	0	0	0	0	0	0	0	1	0	Bacteria;Bacteroidetes;Bacteroidia;Bacteroidales;Porphyromonadaceae;;
OTU_23	150	223	157	126	112	143	326	195	119	439	Bacteria;Firmicutes;Clostridia;Clostridiales;Lachnospiraceae;Anaerostipes;
OTU_230	0	0	0	0	0	0	0	0	1	0	Bacteria;Firmicutes;Clostridia;Clostridiales;Peptostreptococcaceae;;
OTU_231	0	0	0	0	0	0	0	0	2	0	Bacteria;Firmicutes;Clostridia;Clostridiales;Ruminococcaceae;;
OTU_232	0	0	0	0	0	0	0	0	2	0	Bacteria;Firmicutes;Clostridia;Clostridiales;Lachnospiraceae;Blautia;
OTU_233	0	0	0	0	0	0	0	1	1	0	Bacteria;Firmicutes;Clostridia;Clostridiales;Ruminococcaceae;;
OTU_234	0	0	0	0	0	0	2	1	1	5	Bacteria;Firmicutes;Clostridia;Clostridiales;Lachnospiraceae;Blautia;
OTU_236	1	0	0	0	0	0	0	0	1	0	Bacteria;Firmicutes;Clostridia;Clostridiales;;;
OTU_237	0	0	1	0	0	0	0	0	1	0	Bacteria;Firmicutes;Clostridia;Clostridiales;Lachnospiraceae;;
OTU_238	3	2	1	4	1	1	0	0	2	0	Bacteria;Firmicutes;Clostridia;Clostridiales;Lachnospiraceae;Ruminococcus2;
OTU_239	0	0	0	0	0	0	0	0	1	0	Bacteria;Proteobacteria;Alphaproteobacteria;Caulobacterales;Caulobacteraceae;Brevundimonas;
OTU_24	213	199	160	139	134	149	241	168	146	327	Bacteria;Firmicutes;Clostridia;Clostridiales;Lachnospiraceae;;
OTU_241	0	0	0	2	0	0	1	0	3	1	Bacteria;Firmicutes;Clostridia;Clostridiales;Lachnospiraceae;Blautia;
OTU_242	0	0	0	0	0	0	0	0	1	0	Bacteria;Firmicutes;Clostridia;Clostridiales;Lachnospiraceae;Ruminococcus2;
OTU_243	2	1	2	0	0	0	1	0	0	0	Bacteria;Firmicutes;Clostridia;Clostridiales;Ruminococcaceae;;
OTU_244	0	1	0	0	0	0	0	0	0	0	Bacteria;Firmicutes;Clostridia;Clostridiales;Lachnospiraceae;;
OTU_246	0	2	0	0	0	1	0	0	0	0	Bacteria;Firmicutes;Clostridia;Clostridiales;Lachnospiraceae;;
OTU_247	0	0	0	0	0	0	0	1	0	0	Bacteria;Firmicutes;Clostridia;Clostridiales;Lachnospiraceae;;
OTU_249	0	0	0	0	0	0	0	0	0	1	Bacteria;Firmicutes;Clostridia;Clostridiales;;;
OTU_25	113	181	155	150	108	116	240	122	141	277	Bacteria;Firmicutes;Clostridia;Clostridiales;Lachnospiraceae;Blautia;
OTU_250	0	0	0	0	0	0	0	1	0	0	Bacteria;Firmicutes;Clostridia;Clostridiales;Lachnospiraceae;;
OTU_252	0	0	0	0	0	0	0	0	1	0	Bacteria;Firmicutes;Clostridia;Clostridiales;Lachnospiraceae;Blautia;
OTU_253	0	0	0	0	0	0	0	0	1	0	Bacteria;Firmicutes;Erysipelotrichia;Erysipelotrichales;Erysipelotrichaceae;;
OTU_254	0	0	0	0	0	0	0	0	1	1	Bacteria;Firmicutes;Clostridia;Clostridiales;Ruminococcaceae;Faecalibacterium;
OTU_255	15	10	7	9	7	6	15	7	5	14	Bacteria;Firmicutes;Clostridia;Clostridiales;Lachnospiraceae;Clostridium XlVa;
OTU_256	0	0	0	0	0	0	0	0	0	1	Bacteria;Firmicutes;Clostridia;Clostridiales;Lachnospiraceae;Lachnospiracea_incertae_sedis;
OTU_257	3	4	5	2	7	3	12	4	4	15	Bacteria;Firmicutes;Clostridia;Clostridiales;Lachnospiraceae;;
OTU_258	0	0	0	0	0	0	0	0	0	1	Bacteria;Firmicutes;Negativicutes;Selenomonadales;Veillonellaceae;Dialister;
OTU_26	470	167	687	417	191	175	315	188	470	377	Bacteria;Bacteroidetes;Bacteroidia;Bacteroidales;Bacteroidaceae;Bacteroides;
OTU_260	2	0	0	0	0	0	1	0	0	3	Bacteria;Firmicutes;Bacilli;Lactobacillales;Streptococcaceae;Streptococcus;
OTU_261	0	0	0	0	0	0	0	0	0	1	Bacteria;Firmicutes;Clostridia;Clostridiales;Lachnospiraceae;Roseburia;
OTU_262	0	0	1	0	0	0	0	0	0	1	Bacteria;Firmicutes;Clostridia;Clostridiales;Ruminococcaceae;;
OTU_263	0	0	1	0	0	0	1	0	0	1	Bacteria;Firmicutes;Clostridia;Clostridiales;Ruminococcaceae;Clostridium IV;
OTU_27	54	53	128	46	19	46	332	51	43	352	Bacteria;Actinobacteria;Actinobacteria;Bifidobacteriales;Bifidobacteriaceae;Bifidobacterium;
OTU_270	0	0	0	0	0	0	0	0	1	0	Bacteria;Firmicutes;Clostridia;Clostridiales;Ruminococcaceae;;
OTU_271	0	0	0	0	0	0	0	1	0	0	Bacteria;Bacteroidetes;Bacteroidia;Bacteroidales;Porphyromonadaceae;Parabacteroides;
OTU_272	0	0	0	0	0	0	0	2	0	0	Bacteria;Firmicutes;Clostridia;Clostridiales;Lachnospiraceae;;
OTU_273	0	1	0	0	0	0	0	3	0	0	Bacteria;Bacteroidetes;Bacteroidia;Bacteroidales;Bacteroidaceae;Bacteroides;
OTU_275	0	0	0	0	0	0	0	2	1	0	Bacteria;Bacteroidetes;Bacteroidia;Bacteroidales;Bacteroidaceae;Bacteroides;
OTU_276	0	0	0	0	0	0	0	1	0	0	Bacteria;Firmicutes;Clostridia;Clostridiales;;;
OTU_277	0	0	0	0	0	0	0	1	0	0	Bacteria;Bacteroidetes;Bacteroidia;Bacteroidales;Porphyromonadaceae;;
OTU_278	0	0	0	0	0	0	1	1	0	0	Bacteria;Firmicutes;Clostridia;Clostridiales;Lachnospiraceae;;
OTU_279	0	0	0	0	0	0	0	1	0	0	Bacteria;Firmicutes;Clostridia;Clostridiales;Lachnospiraceae;;
OTU_280	0	0	0	0	0	0	0	0	2	0	Bacteria;Firmicutes;Clostridia;Clostridiales;Lachnospiraceae;;
OTU_281	0	0	0	0	0	0	0	0	1	0	Bacteria;Firmicutes;Clostridia;Clostridiales;Lachnospiraceae;;
OTU_282	0	0	0	0	0	0	0	0	1	0	Bacteria;Firmicutes;Clostridia;Clostridiales;;;
OTU_283	0	0	0	0	0	0	0	0	0	1	Bacteria;Firmicutes;Clostridia;Clostridiales;Ruminococcaceae;;
OTU_284	0	0	0	0	0	0	0	0	0	2	Bacteria;Firmicutes;Clostridia;Clostridiales;Eubacteriaceae;;
OTU_285	0	0	0	0	0	0	0	0	0	1	Bacteria;Firmicutes;Clostridia;Clostridiales;Lachnospiraceae;;
OTU_286	38	28	37	32	25	27	82	40	48	75	Bacteria;Firmicutes;Clostridia;Clostridiales;Lachnospiraceae;;
OTU_287	0	0	0	0	0	0	0	0	0	1	Bacteria;Firmicutes;Clostridia;Clostridiales;Lachnospiraceae;Blautia;
OTU_29	90	58	160	70	55	72	115	63	94	126	Bacteria;Firmicutes;Clostridia;Clostridiales;Ruminococcaceae;Gemmiger;
OTU_295	0	0	0	1	0	0	0	0	0	0	Bacteria;Firmicutes;Clostridia;Clostridiales;Lachnospiraceae;Clostridium XlVa;
OTU_296	0	0	0	1	1	0	0	0	1	0	Bacteria;Firmicutes;Clostridia;Clostridiales;Lachnospiraceae;;
OTU_297	0	0	0	1	0	0	0	0	0	0	Bacteria;Firmicutes;Clostridia;Clostridiales;Lachnospiraceae;;
OTU_3	946	1037	1140	842	643	692	1545	989	867	1874	Bacteria;Firmicutes;Clostridia;Clostridiales;Lachnospiraceae;;
OTU_30	61	80	72	77	51	62	113	92	64	148	Bacteria;Firmicutes;Clostridia;Clostridiales;Lachnospiraceae;Coprococcus;
OTU_309	0	0	1	0	0	0	1	0	0	0	Bacteria;Proteobacteria;Deltaproteobacteria;Desulfovibrionales;Desulfovibrionaceae;Desulfovibrio;
OTU_31	187	62	214	151	60	71	121	57	163	128	Bacteria;Bacteroidetes;Bacteroidia;Bacteroidales;Bacteroidaceae;Bacteroides;
OTU_310	0	0	0	1	0	0	0	0	0	0	Bacteria;Firmicutes;Clostridia;Clostridiales;Lachnospiraceae;Blautia;
OTU_311	0	0	0	1	0	0	0	0	0	0	Bacteria;Firmicutes;Clostridia;Clostridiales;Lachnospiraceae;Ruminococcus2;
OTU_312	0	0	0	1	0	0	0	0	0	1	Bacteria;Firmicutes;Clostridia;Clostridiales;Lachnospiraceae;Roseburia;
OTU_313	0	0	0	1	0	0	0	0	0	0	Bacteria;Firmicutes;Clostridia;Clostridiales;Lachnospiraceae;;
OTU_314	0	0	0	1	0	0	0	0	0	0	Bacteria;Firmicutes;Clostridia;Clostridiales;Ruminococcaceae;Faecalibacterium;
OTU_315	0	0	0	1	0	0	0	0	0	0	Bacteria;Firmicutes;Clostridia;Clostridiales;Lachnospiraceae;;
OTU_316	0	0	0	1	0	0	0	0	0	0	Bacteria;Firmicutes;Clostridia;Clostridiales;Lachnospiraceae;;
OTU_317	0	0	0	1	0	0	0	0	0	0	Bacteria;Firmicutes;Clostridia;Clostridiales;Lachnospiraceae;Blautia;
OTU_318	11	8	13	3	3	4	5	7	4	9	Bacteria;Firmicutes;Clostridia;Clostridiales;Lachnospiraceae;Roseburia;
OTU_319	0	4	1	2	0	1	0	2	2	1	Bacteria;Firmicutes;Clostridia;Clostridiales;Lachnospiraceae;;
OTU_32	75	20	118	25	10	29	155	26	22	171	Bacteria;Actinobacteria;Actinobacteria;Bifidobacteriales;Bifidobacteriaceae;Bifidobacterium;
OTU_320	0	0	0	0	0	0	1	0	0	0	Bacteria;Firmicutes;Clostridia;Clostridiales;Lachnospiraceae;;
OTU_321	0	0	0	0	0	0	1	0	0	0	Bacteria;Firmicutes;Clostridia;Clostridiales;Lachnospiraceae;;
OTU_322	0	0	0	0	0	0	1	0	0	0	Bacteria;Actinobacteria;Actinobacteria;Actinomycetales;Corynebacteriaceae;Corynebacterium;
OTU_323	0	0	0	0	0	0	2	0	0	0	Bacteria;Firmicutes;Clostridia;Clostridiales;Lachnospiraceae;Roseburia;
OTU_324	0	0	0	0	0	0	1	0	0	0	Bacteria;Firmicutes;Clostridia;Clostridiales;Ruminococcaceae;;
OTU_326	0	0	0	0	0	0	1	0	0	0	Bacteria;Actinobacteria;Actinobacteria;Bifidobacteriales;Bifidobacteriaceae;Bifidobacterium;
OTU_33	42	89	59	40	37	40	116	72	43	127	Bacteria;Firmicutes;Clostridia;Clostridiales;Lachnospiraceae;Dorea;
OTU_330	0	0	0	0	0	0	1	0	0	0	Bacteria;Firmicutes;Clostridia;Clostridiales;;;
OTU_331	0	1	0	0	0	0	1	0	0	0	Bacteria;Firmicutes;Clostridia;Clostridiales;Lachnospiraceae;;
OTU_333	0	0	0	0	0	0	1	0	0	0	Bacteria;Firmicutes;Clostridia;Clostridiales;Ruminococcaceae;;
OTU_334	0	0	0	0	0	0	1	0	0	0	Bacteria;Bacteroidetes;Bacteroidia;Bacteroidales;Porphyromonadaceae;Barnesiella;
OTU_335	0	0	0	0	0	0	1	0	0	0	Bacteria;Firmicutes;Clostridia;Clostridiales;;;
OTU_339	0	0	0	0	0	0	0	0	1	1	Bacteria;Firmicutes;Clostridia;Clostridiales;Clostridiaceae 1;Clostridium sensu stricto;
OTU_34	80	38	88	68	17	33	157	39	61	216	Bacteria;Proteobacteria;Betaproteobacteria;Burkholderiales;Sutterellaceae;Sutterella;
OTU_349	1	0	0	0	0	0	0	0	0	0	Bacteria;Firmicutes;Clostridia;Clostridiales;Lachnospiraceae;;
OTU_35	44	51	41	53	29	30	49	49	41	80	Bacteria;Firmicutes;Clostridia;Clostridiales;Lachnospiraceae;Coprococcus;
OTU_350	0	0	0	0	0	0	1	0	0	0	Bacteria;Firmicutes;Negativicutes;Selenomonadales;Veillonellaceae;Megamonas;
OTU_352	1	3	2	0	0	1	1	0	1	2	Bacteria;Firmicutes;Clostridia;Clostridiales;Lachnospiraceae;Clostridium XlVa;
OTU_356	0	0	1	0	0	0	1	0	0	0	Bacteria;Firmicutes;Clostridia;Clostridiales;Lachnospiraceae;Blautia;
OTU_357	0	0	1	0	0	0	0	0	0	0	Bacteria;Firmicutes;Clostridia;Clostridiales;Lachnospiraceae;;
OTU_358	0	0	1	0	0	0	0	0	0	0	Bacteria;Firmicutes;Erysipelotrichia;Erysipelotrichales;Erysipelotrichaceae;;
OTU_36	26	20	48	15	5	26	178	27	16	149	Bacteria;Firmicutes;Erysipelotrichia;Erysipelotrichales;Erysipelotrichaceae;Clostridium XVIII;
OTU_360	1	0	0	0	0	0	1	0	0	0	Bacteria;Proteobacteria;Betaproteobacteria;Burkholderiales;Sutterellaceae;Parasutterella;
OTU_361	0	0	0	0	0	0	1	0	0	0	Bacteria;Firmicutes;Erysipelotrichia;Erysipelotrichales;Erysipelotrichaceae;;
OTU_362	0	0	0	0	0	0	1	0	0	0	Bacteria;Tenericutes;Mollicutes;Anaeroplasmatales;Anaeroplasmataceae;Asteroleplasma;
OTU_363	0	0	0	0	0	0	1	0	0	1	Bacteria;Firmicutes;Clostridia;Clostridiales;Lachnospiraceae;Roseburia;
OTU_364	0	0	0	0	0	0	1	0	0	0	Bacteria;Firmicutes;Clostridia;Clostridiales;Peptostreptococcaceae;Peptostreptococcus;
OTU_365	0	1	0	0	0	0	0	0	0	0	Bacteria;Bacteroidetes;Bacteroidia;Bacteroidales;Bacteroidaceae;Bacteroides;
OTU_366	0	1	0	0	0	0	0	0	0	0	Bacteria;Firmicutes;Clostridia;Clostridiales;Ruminococcaceae;;
OTU_368	0	0	0	1	0	0	0	0	1	0	Bacteria;Firmicutes;Clostridia;Clostridiales;Lachnospiraceae;Blautia;
OTU_369	0	0	0	1	0	0	0	0	0	0	Bacteria;Firmicutes;Clostridia;Clostridiales;Ruminococcaceae;;
OTU_37	62	38	89	26	15	28	285	38	44	311	Bacteria;Firmicutes;Negativicutes;Selenomonadales;Veillonellaceae;Dialister;
OTU_370	0	0	0	1	0	0	0	0	0	0	Bacteria;Firmicutes;Clostridia;Clostridiales;Lachnospiraceae;Roseburia;
OTU_371	5	1	3	2	2	1	6	3	3	5	Bacteria;Firmicutes;Clostridia;Clostridiales;Ruminococcaceae;Faecalibacterium;
OTU_372	0	0	0	1	0	0	0	0	0	0	Bacteria;Firmicutes;Clostridia;Clostridiales;Lachnospiraceae;;
OTU_373	1	0	0	1	0	0	0	0	0	0	Bacteria;Firmicutes;Clostridia;Clostridiales;Lachnospiraceae;Clostridium XlVa;
OTU_38	27	39	35	21	31	30	86	37	49	92	Bacteria;Firmicutes;Clostridia;Clostridiales;;;
OTU_382	0	0	0	0	0	0	0	0	0	1	Bacteria;Firmicutes;Erysipelotrichia;Erysipelotrichales;Erysipelotrichaceae;Erysipelotrichaceae_incertae_sedis;
OTU_383	6	4	5	1	2	1	4	4	0	3	Bacteria;Firmicutes;Clostridia;Clostridiales;Lachnospiraceae;Ruminococcus2;
OTU_388	0	0	0	0	0	0	1	0	0	0	Bacteria;Firmicutes;Clostridia;Clostridiales;Ruminococcaceae;;
OTU_39	56	28	126	83	36	35	66	58	76	66	Bacteria;Bacteroidetes;Bacteroidia;Bacteroidales;Bacteroidaceae;Bacteroides;
OTU_396	0	0	0	0	0	0	1	0	0	1	Bacteria;Firmicutes;Clostridia;Clostridiales;Ruminococcaceae;;
OTU_399	0	0	0	0	0	0	1	0	0	0	Bacteria;;;;;;
OTU_4	812	821	950	789	531	617	1703	720	891	1961	Bacteria;Firmicutes;Clostridia;Clostridiales;Lachnospiraceae;Roseburia;
OTU_40	66	74	68	45	32	44	148	57	69	152	Bacteria;Firmicutes;Clostridia;Clostridiales;Ruminococcaceae;Butyricicoccus;
OTU_400	0	0	0	0	0	0	0	1	0	0	Bacteria;Firmicutes;Clostridia;Clostridiales;Lachnospiraceae;;
OTU_401	0	0	0	0	0	0	0	0	1	0	Bacteria;;;;;;
OTU_402	0	0	0	0	0	0	0	0	1	0	Bacteria;Firmicutes;Clostridia;Clostridiales;Lachnospiraceae;Blautia;
OTU_403	0	0	0	0	0	0	0	0	1	0	Bacteria;Firmicutes;Clostridia;Clostridiales;Ruminococcaceae;Faecalibacterium;
OTU_404	0	0	0	0	0	0	0	0	1	0	Bacteria;Firmicutes;Clostridia;Clostridiales;Lachnospiraceae;Lachnospiracea_incertae_sedis;
OTU_405	0	0	0	0	0	0	0	0	1	0	Bacteria;Firmicutes;Negativicutes;Selenomonadales;Veillonellaceae;Dialister;
OTU_406	0	0	0	0	0	0	0	0	1	0	Bacteria;Firmicutes;Clostridia;Clostridiales;Lachnospiraceae;;
OTU_407	0	0	0	0	0	0	0	0	1	0	Bacteria;Firmicutes;Clostridia;Clostridiales;Lachnospiraceae;Lachnospiracea_incertae_sedis;
OTU_409	1	0	1	0	0	0	0	0	0	0	Bacteria;Firmicutes;Clostridia;Clostridiales;Lachnospiraceae;;
OTU_41	25	28	20	17	29	20	41	22	25	40	Bacteria;Firmicutes;Clostridia;Clostridiales;Lachnospiraceae;Clostridium XlVa;
OTU_411	0	0	0	0	0	0	0	1	0	0	Bacteria;Bacteroidetes;Bacteroidia;Bacteroidales;Porphyromonadaceae;Parabacteroides;
OTU_412	0	0	0	0	0	0	0	1	0	0	Bacteria;Firmicutes;Clostridia;Clostridiales;Lachnospiraceae;;
OTU_413	0	0	0	0	0	0	0	1	0	0	Bacteria;Firmicutes;Clostridia;Clostridiales;Lachnospiraceae;;
OTU_414	0	0	0	0	0	0	0	1	0	0	Bacteria;Firmicutes;Clostridia;Clostridiales;Lachnospiraceae;;
OTU_415	0	0	0	0	0	0	0	1	0	0	Bacteria;Proteobacteria;Alphaproteobacteria;;;;
OTU_416	0	0	0	0	0	0	0	1	0	0	Bacteria;Bacteroidetes;Bacteroidia;Bacteroidales;;;
OTU_417	0	0	0	0	0	0	0	0	0	1	Bacteria;Bacteroidetes;Bacteroidia;Bacteroidales;Prevotellaceae;Prevotella;
OTU_418	0	0	0	0	0	0	0	0	0	1	Bacteria;Proteobacteria;Gammaproteobacteria;Pasteurellales;Pasteurellaceae;Haemophilus;
OTU_419	0	0	1	0	0	0	1	0	0	1	Bacteria;Firmicutes;Clostridia;Clostridiales;Ruminococcaceae;;
OTU_420	1	0	0	0	0	0	0	0	0	1	Bacteria;Actinobacteria;Actinobacteria;Actinomycetales;Actinomycetaceae;Actinomyces;
OTU_424	0	1	0	0	0	0	0	0	0	0	Bacteria;Firmicutes;Bacilli;Lactobacillales;Carnobacteriaceae;Granulicatella;
OTU_426	1	1	4	0	2	0	10	0	0	11	Bacteria;Firmicutes;Clostridia;Clostridiales;Lachnospiraceae;Ruminococcus2;
OTU_427	0	1	1	0	0	0	1	0	0	2	Bacteria;Firmicutes;Clostridia;Clostridiales;Lachnospiraceae;Roseburia;
OTU_428	0	1	0	0	1	0	0	0	0	0	Bacteria;Firmicutes;Clostridia;Clostridiales;Ruminococcaceae;;
OTU_43	21	30	13	11	8	23	31	29	12	30	Bacteria;Firmicutes;Clostridia;Clostridiales;Lachnospiraceae;Lachnospiracea_incertae_sedis;
OTU_433	0	0	0	1	0	0	0	0	0	0	Bacteria;Bacteroidetes;Bacteroidia;Bacteroidales;Bacteroidaceae;Bacteroides;
OTU_434	0	0	0	1	0	0	0	0	0	0	Bacteria;Firmicutes;Clostridia;Clostridiales;Lachnospiraceae;;
OTU_435	0	0	0	1	0	0	0	0	0	0	Bacteria;Firmicutes;Clostridia;Clostridiales;Lachnospiraceae;Roseburia;
OTU_436	0	0	0	1	0	0	0	0	0	0	Bacteria;Firmicutes;Clostridia;Clostridiales;Lachnospiraceae;Blautia;
OTU_437	0	0	0	1	0	0	0	0	0	0	Bacteria;Firmicutes;Clostridia;Clostridiales;Ruminococcaceae;Faecalibacterium;
OTU_443	0	0	0	1	0	0	0	0	0	0	Bacteria;Firmicutes;Clostridia;Clostridiales;Lachnospiraceae;;
OTU_444	0	0	0	1	0	0	0	0	0	0	Bacteria;Firmicutes;Clostridia;Clostridiales;Lachnospiraceae;;
OTU_446	0	0	0	1	0	0	0	0	1	0	Bacteria;Firmicutes;Clostridia;Clostridiales;Lachnospiraceae;Roseburia;
OTU_447	0	0	0	1	0	0	0	0	0	0	Bacteria;Bacteroidetes;Bacteroidia;Bacteroidales;Bacteroidaceae;Bacteroides;
OTU_448	0	1	0	1	1	0	0	0	0	0	Bacteria;Firmicutes;Clostridia;Clostridiales;Lachnospiraceae;;
OTU_449	0	0	0	1	0	0	0	0	1	0	Bacteria;Firmicutes;Clostridia;Clostridiales;Lachnospiraceae;Roseburia;
OTU_45	12	20	26	12	11	15	36	17	24	32	Bacteria;Firmicutes;Clostridia;Clostridiales;Lachnospiraceae;;
OTU_452	0	0	0	0	0	0	1	0	0	0	Bacteria;Firmicutes;Bacilli;Lactobacillales;Leuconostocaceae;Leuconostoc;
OTU_453	0	0	0	0	0	0	1	0	0	0	Bacteria;Firmicutes;Clostridia;Clostridiales;Lachnospiraceae;;
OTU_455	0	0	0	0	0	0	1	0	0	1	Bacteria;Firmicutes;Clostridia;Clostridiales;Lachnospiraceae;Blautia;
OTU_456	0	0	0	0	0	0	1	1	0	3	Bacteria;Firmicutes;Erysipelotrichia;Erysipelotrichales;Erysipelotrichaceae;Clostridium XVIII;
OTU_458	0	0	2	0	0	0	0	0	0	1	Bacteria;Firmicutes;Clostridia;Clostridiales;Lachnospiraceae;;
OTU_46	12	16	12	18	12	12	25	14	14	28	Bacteria;Firmicutes;Clostridia;Clostridiales;Lachnospiraceae;;
OTU_460	0	0	1	0	0	0	0	0	0	0	Bacteria;Actinobacteria;Actinobacteria;Coriobacteriales;Coriobacteriaceae;Adlercreutzia;
OTU_461	0	0	1	0	0	0	0	0	0	0	Bacteria;Bacteroidetes;Bacteroidia;Bacteroidales;Rikenellaceae;Alistipes;
OTU_462	0	0	1	0	0	0	0	0	0	0	Bacteria;Proteobacteria;Betaproteobacteria;Burkholderiales;Sutterellaceae;Sutterella;
OTU_463	1	0	0	2	0	0	1	0	0	0	Bacteria;Actinobacteria;Actinobacteria;Coriobacteriales;Coriobacteriaceae;;
OTU_464	0	1	1	0	0	0	2	0	0	1	Bacteria;Firmicutes;Clostridia;Clostridiales;Lachnospiraceae;;
OTU_465	0	0	0	0	0	0	2	0	0	2	Bacteria;Firmicutes;Clostridia;Clostridiales;Lachnospiraceae;Blautia;
OTU_466	0	0	0	0	0	0	1	0	0	0	Bacteria;Firmicutes;Bacilli;Lactobacillales;Enterococcaceae;;
OTU_47	15	8	15	14	9	12	32	13	13	30	Bacteria;Firmicutes;Clostridia;Clostridiales;Ruminococcaceae;;
OTU_470	0	0	0	0	0	0	0	0	0	1	Bacteria;Firmicutes;Clostridia;Clostridiales;Lachnospiraceae;Anaerostipes;
OTU_471	1	2	2	0	0	0	1	1	0	3	Bacteria;Firmicutes;Clostridia;Clostridiales;Lachnospiraceae;;
OTU_476	1	0	0	0	0	0	0	0	0	0	Bacteria;Firmicutes;Clostridia;Clostridiales;;;
OTU_477	0	0	0	0	0	0	0	1	0	0	Bacteria;Firmicutes;Clostridia;Clostridiales;Lachnospiraceae;;
OTU_48	19	14	31	14	3	13	31	14	15	51	Bacteria;Actinobacteria;Actinobacteria;Coriobacteriales;Coriobacteriaceae;Eggerthella;
OTU_480	0	0	0	0	0	0	0	0	1	0	Bacteria;Firmicutes;Clostridia;Clostridiales;Ruminococcaceae;;
OTU_481	0	0	0	0	0	0	0	0	1	0	Bacteria;Bacteroidetes;Bacteroidia;Bacteroidales;Prevotellaceae;;
OTU_482	0	0	0	0	0	0	0	0	1	0	Bacteria;Firmicutes;Clostridia;Clostridiales;Lachnospiraceae;;
OTU_483	0	0	0	0	0	0	0	0	1	0	Bacteria;Firmicutes;Clostridia;Clostridiales;Lachnospiraceae;;
OTU_484	0	0	0	0	0	0	0	0	1	0	Bacteria;Firmicutes;Clostridia;Clostridiales;Lachnospiraceae;;
OTU_485	0	0	1	0	0	0	0	0	1	0	Bacteria;Firmicutes;Clostridia;Clostridiales;Lachnospiraceae;Blautia;
OTU_486	0	0	0	0	0	0	0	0	1	0	Bacteria;Firmicutes;Clostridia;Clostridiales;Lachnospiraceae;Blautia;
OTU_487	0	0	0	0	0	0	0	0	1	0	Bacteria;Firmicutes;Clostridia;Clostridiales;Lachnospiraceae;;
OTU_488	0	0	0	0	0	0	0	0	1	0	Bacteria;Firmicutes;Clostridia;Clostridiales;Lachnospiraceae;;
OTU_49	9	16	14	11	11	13	18	21	12	27	Bacteria;Firmicutes;Clostridia;Clostridiales;Lachnospiraceae;Coprococcus;
OTU_490	0	0	0	0	0	0	0	0	1	0	Bacteria;Firmicutes;Clostridia;Clostridiales;Lachnospiraceae;;
OTU_491	0	0	0	0	0	0	0	1	0	0	Bacteria;Firmicutes;Clostridia;Clostridiales;Lachnospiraceae;Lachnospiracea_incertae_sedis;
OTU_492	0	0	0	0	0	0	0	1	0	0	Bacteria;Firmicutes;Bacilli;Lactobacillales;Lactobacillaceae;Lactobacillus;
OTU_493	0	0	0	0	0	0	0	0	1	0	Bacteria;Bacteroidetes;Bacteroidia;Bacteroidales;;;
OTU_494	0	0	0	0	0	0	0	1	0	0	Bacteria;Firmicutes;Clostridia;Clostridiales;Lachnospiraceae;;
OTU_495	0	0	0	0	0	0	0	1	0	0	Bacteria;Firmicutes;Clostridia;Clostridiales;Lachnospiraceae;Clostridium XlVb;
OTU_496	0	0	0	0	0	0	0	0	1	0	Bacteria;Firmicutes;Clostridia;Clostridiales;Lachnospiraceae;;
OTU_497	0	0	0	0	0	0	0	1	0	0	Bacteria;Bacteroidetes;Bacteroidia;Bacteroidales;Bacteroidaceae;Bacteroides;
OTU_498	0	0	0	0	0	0	0	1	0	0	Bacteria;Bacteroidetes;Bacteroidia;Bacteroidales;Prevotellaceae;Prevotella;
OTU_5	0	1	1	0	0	0	0	3	0	0	Bacteria;Bacteroidetes;Bacteroidia;Bacteroidales;Porphyromonadaceae;Parabacteroides;
OTU_50	15	24	8	8	10	15	30	15	14	33	Bacteria;Firmicutes;Clostridia;Clostridiales;Peptostreptococcaceae;Clostridium XI;
OTU_51	9	9	17	10	4	6	18	13	16	24	Bacteria;Firmicutes;Clostridia;Clostridiales;Ruminococcaceae;;
OTU_52	16	19	7	16	6	19	9	9	10	19	Bacteria;Bacteroidetes;Bacteroidia;Bacteroidales;Rikenellaceae;Alistipes;
OTU_53	14	17	13	18	13	7	32	15	15	47	Bacteria;Firmicutes;Clostridia;Clostridiales;Lachnospiraceae;Clostridium XlVb;
OTU_54	15	14	10	4	9	3	22	7	6	19	Bacteria;Firmicutes;Clostridia;Clostridiales;Ruminococcaceae;Oscillibacter;
OTU_55	11	18	14	23	16	15	28	14	14	29	Bacteria;Firmicutes;Clostridia;Clostridiales;Lachnospiraceae;Clostridium XlVa;
OTU_56	13	5	16	8	9	8	9	10	7	11	Bacteria;Firmicutes;Clostridia;Clostridiales;Lachnospiraceae;Clostridium XlVa;
OTU_57	7	11	10	14	9	12	15	14	12	26	Bacteria;Bacteroidetes;Bacteroidia;Bacteroidales;Porphyromonadaceae;Odoribacter;
OTU_58	5	6	5	2	3	6	3	2	5	12	Bacteria;Firmicutes;Clostridia;Clostridiales;Ruminococcaceae;Clostridium IV;
OTU_59	10	16	10	16	9	13	27	16	12	35	Bacteria;Firmicutes;Clostridia;Clostridiales;Ruminococcaceae;;
OTU_6	18	15	30	18	10	16	48	21	27	40	Bacteria;Firmicutes;Clostridia;Clostridiales;Ruminococcaceae;Flavonifractor;
OTU_60	11	4	7	7	3	11	3	3	10	6	Bacteria;Bacteroidetes;Bacteroidia;Bacteroidales;Porphyromonadaceae;Barnesiella;
OTU_61	2	3	2	4	1	6	5	3	4	3	Bacteria;Firmicutes;Clostridia;Clostridiales;Ruminococcaceae;Clostridium IV;
OTU_62	16	6	7	6	1	4	16	5	6	13	Bacteria;Firmicutes;Clostridia;Clostridiales;Lachnospiraceae;;
OTU_63	7	3	4	4	2	2	3	5	2	6	Bacteria;Firmicutes;Clostridia;Clostridiales;Ruminococcaceae;;
OTU_65	2	4	1	3	2	0	3	2	1	3	Bacteria;Firmicutes;Clostridia;Clostridiales;Peptostreptococcaceae;Clostridium XI;
OTU_66	5	1	4	4	4	1	4	1	0	15	Bacteria;Proteobacteria;Deltaproteobacteria;Desulfovibrionales;Desulfovibrionaceae;Bilophila;
OTU_67	5	8	4	3	2	5	4	0	3	7	Bacteria;Firmicutes;Clostridia;Clostridiales;Ruminococcaceae;Anaerotruncus;
OTU_68	4	1	2	2	1	0	3	1	3	2	Bacteria;Firmicutes;Clostridia;Clostridiales;Ruminococcaceae;Clostridium IV;
OTU_69	8	1	10	11	4	7	12	3	9	4	Bacteria;Bacteroidetes;Bacteroidia;Bacteroidales;Bacteroidaceae;Bacteroides;
OTU_7	808	1013	1538	658	519	849	1667	931	802	1841	Bacteria;Firmicutes;Clostridia;Clostridiales;Ruminococcaceae;Faecalibacterium;
OTU_70	3	2	7	2	2	2	3	5	8	5	Bacteria;Firmicutes;Clostridia;Clostridiales;Ruminococcaceae;;
OTU_71	3	1	5	2	3	5	5	1	4	5	Bacteria;Proteobacteria;Gammaproteobacteria;Pasteurellales;Pasteurellaceae;Haemophilus;
OTU_72	5	1	2	0	1	1	5	1	1	4	Bacteria;Bacteroidetes;Bacteroidia;Bacteroidales;Rikenellaceae;Alistipes;
OTU_73	7	3	3	2	2	2	3	8	3	5	Bacteria;Bacteroidetes;Bacteroidia;Bacteroidales;Rikenellaceae;Alistipes;
OTU_74	67	75	99	79	51	58	157	78	113	133	Bacteria;Firmicutes;Clostridia;Clostridiales;Lachnospiraceae;;
OTU_75	2	0	3	3	1	3	2	1	1	9	Bacteria;Actinobacteria;Actinobacteria;Coriobacteriales;Coriobacteriaceae;Gordonibacter;
OTU_76	1	3	1	1	0	0	8	0	1	2	Bacteria;Firmicutes;Erysipelotrichia;Erysipelotrichales;Erysipelotrichaceae;Turicibacter;
OTU_77	0	0	0	0	1	1	2	0	0	1	Bacteria;Firmicutes;Clostridia;Clostridiales;Ruminococcaceae;Clostridium IV;
OTU_78	1	2	1	0	1	0	2	0	1	11	Bacteria;Firmicutes;Bacilli;Lactobacillales;Streptococcaceae;Streptococcus;
OTU_79	0	0	0	0	0	1	0	0	0	0	Bacteria;Firmicutes;Clostridia;Clostridiales;Ruminococcaceae;Ruminococcus;
OTU_8	466	860	598	623	484	458	1153	705	632	1384	Bacteria;Firmicutes;Clostridia;Clostridiales;Lachnospiraceae;Blautia;
OTU_80	2	0	2	1	2	1	2	1	0	1	Bacteria;Firmicutes;Clostridia;Clostridiales;Ruminococcaceae;;
OTU_81	70	68	81	61	52	56	90	63	53	145	Bacteria;Firmicutes;Clostridia;Clostridiales;Lachnospiraceae;;
OTU_82	0	2	1	3	3	1	3	0	0	4	Bacteria;Firmicutes;Clostridia;Clostridiales;Ruminococcaceae;Butyricicoccus;
OTU_83	232	320	270	267	183	206	415	297	192	661	Bacteria;Firmicutes;Clostridia;Clostridiales;Lachnospiraceae;Roseburia;
OTU_84	260	290	322	210	200	212	471	252	201	647	Bacteria;Firmicutes;Clostridia;Clostridiales;Lachnospiraceae;Roseburia;
OTU_85	0	1	2	1	0	1	4	2	0	4	Bacteria;Firmicutes;Clostridia;Clostridiales;;;
OTU_86	6	10	6	9	6	4	12	6	6	24	Bacteria;Firmicutes;Clostridia;Clostridiales;Lachnospiraceae;;
OTU_87	0	0	0	0	0	0	3	0	0	1	Bacteria;Firmicutes;Clostridia;Clostridiales;Lachnospiraceae;Clostridium XlVb;
OTU_88	27	40	23	30	28	24	44	34	34	55	Bacteria;Firmicutes;Clostridia;Clostridiales;Lachnospiraceae;Dorea;
OTU_89	3	0	5	0	0	0	0	0	1	2	Bacteria;Bacteroidetes;Bacteroidia;Bacteroidales;Porphyromonadaceae;;
OTU_9	1	2	9	1	0	1	3	2	0	1	Bacteria;Firmicutes;Bacilli;Lactobacillales;Enterococcaceae;Enterococcus;
OTU_90	0	0	0	0	0	0	1	0	0	2	Bacteria;Firmicutes;Clostridia;Clostridiales;Ruminococcaceae;;
OTU_91	0	1	0	1	1	2	3	2	1	2	Bacteria;Firmicutes;Clostridia;Clostridiales;Clostridiaceae 1;Clostridium sensu stricto;
OTU_92	0	1	3	1	0	0	2	0	1	4	Bacteria;Firmicutes;Erysipelotrichia;Erysipelotrichales;Erysipelotrichaceae;Holdemania;
OTU_93	1	0	2	1	0	0	2	0	0	1	Bacteria;Firmicutes;Clostridia;Clostridiales;Ruminococcaceae;Flavonifractor;

## Sheet: normalized OTU table
#OTUId	Standard.Feacal.20150724.1	Standard.Feacal.20150706.3	Standard.Feacal.20150724.2	Standard.Feacal.20150306.2	Standard.Feacal.20150706.2	Standard.Feacal.20150706.4	Standard.Feacal.20150415.1	Standard.Feacal.20150706.1	Standard.Feacal.20150306.1	Standard.Feacal.20150415.2
OTU_1	11.0855	13.9063	10.1258	14.2477	13.5641	11.9259	11.7593	13.2302	12.1101	11.9634
OTU_10	7.21768	9.32967	7.36016	8.60651	9.28403	10.3857	8.4321	10.255	9.1283	8.4071
OTU_100	0	0.00980008	0	0	0	0.0136295	0.0123457	0.021796	0.0228493	0
OTU_102	0	0	0	0	0	0	0.00617284	0	0	0
OTU_105	0	0	0	0	0	0.0136295	0.0123457	0	0	0
OTU_106	0.0345344	0.0294002	0.0356856	0.0347504	0	0.0136295	0.037037	0.032694	0.0114247	0.06652
OTU_109	0.103603	0.0784006	0.330092	0.243253	0.110149	0.136295	0.0617284	0.087184	0.148521	0.107455
OTU_11	0.0115115	0	0	0	0	0	0	0	0	0.00511692
OTU_110	0.138137	0.147001	0.160585	0.162168	0.157356	0.122666	0.0864198	0.152572	0.0913972	0.143274
OTU_111	0.748245	1.18581	0.63342	0.683424	0.786782	0.967698	0.950617	0.860942	0.502685	0.9978
OTU_113	0.0115115	0	0	0.0115835	0	0.0136295	0.0123457	0	0.0228493	0.00511692
OTU_114	0.0805802	0.117601	0.0713712	0.0810842	0.0944138	0.0954068	0.0864198	0.087184	0.0571233	0.0818707
OTU_115	0.103603	0.166601	0.0713712	0.0463338	0.0944138	0.0408886	0.141975	0.119878	0.125671	0.107455
OTU_118	0	0.00980008	0	0	0	0.0272591	0	0	0.0114247	0.0102338
OTU_119	0.0575573	0.0686005	0.0624498	0.150585	0.0786782	0.109036	0.0432099	0.087184	0.0913972	0.0869877
OTU_12	0	0	0.0089214	0	0	0.0136295	0	0	0	0
OTU_120	0	0	0	0	0	0.0136295	0	0	0	0
OTU_121	0	0	0	0	0	0.0136295	0	0	0	0
OTU_122	0.0575573	0.0392003	0.0178428	0.0231669	0	0.0408886	0.00617284	0.032694	0.0228493	0.0255846
OTU_123	0.483481	0.784006	0.749398	0.613923	0.755311	0.749625	0.753086	0.828248	0.651205	0.767538
OTU_124	0.0115115	0.0784006	0.0535284	0.0463338	0.0472069	0.0681477	0.0493827	0.021796	0.0114247	0.0153508
OTU_125	0.184183	0.284202	0.231956	0.196919	0.220299	0.177184	0.234568	0.316042	0.262767	0.322366
OTU_13	0	0	0.0089214	0	0	0.0136295	0	0	0	0
OTU_130	0.690687	0.793806	0.651262	0.741341	0.786782	0.5997	0.555556	0.534002	0.594082	0.619148
OTU_131	0	0	0	0	0	0.0136295	0	0	0	0
OTU_132	0.0460458	0.0980008	0.0713712	0.0347504	0.0629426	0.0817773	0.0740741	0.087184	0.0799726	0.122806
OTU_133	0	0	0	0	0	0	0.0123457	0	0	0.0102338
OTU_134	0	0	0	0.0231669	0	0.0272591	0	0	0	0
OTU_135	0.0115115	0.00980008	0	0.0115835	0	0	0.0123457	0.010898	0.0114247	0.00511692
OTU_138	0.0345344	0	0.0089214	0	0.0472069	0.0136295	0.0123457	0.010898	0.0114247	0.0153508
OTU_139	0	0	0	0	0	0	0.00617284	0	0	0.00511692
OTU_14	0	0	0.0089214	0	0	0	0	0	0	0
OTU_140	0	0	0	0.0115835	0.0314713	0	0	0	0	0.00511692
OTU_141	0.0805802	0.0588005	0.0356856	0.0579173	0.0944138	0.0408886	0.0308642	0.021796	0.102822	0.0358185
OTU_142	0	0.00980008	0	0	0	0.0136295	0.0123457	0	0	0
OTU_143	0	0	0	0	0	0.0136295	0	0	0	0
OTU_144	0.448947	0.441004	0.258721	0.509672	0.519276	0.436146	0.17284	0.38143	0.365589	0.184209
OTU_147	0	0	0	0	0	0	0	0.021796	0	0
OTU_149	0.0115115	0	0	0	0	0	0	0	0	0
OTU_15	5.09957	4.18463	3.99679	4.7608	5.90087	4.52501	3.50617	3.99956	4.22712	3.6893
OTU_150	0.0345344	0.0294002	0.0178428	0.0347504	0.0314713	0	0.00617284	0.021796	0.0228493	0.00511692
OTU_151	0.0230229	0.0196002	0.0089214	0	0.0157356	0	0	0.010898	0.0114247	0.0307015
OTU_152	0	0	0	0	0.0157356	0	0	0	0	0.00511692
OTU_153	0.0230229	0	0.0089214	0	0	0	0.00617284	0	0.0114247	0
OTU_154	0.0345344	0	0.0178428	0.0115835	0	0.0136295	0.0185185	0	0.0114247	0.0204677
OTU_155	0	0	0	0	0	0	0	0	0	0.00511692
OTU_156	0	0	0	0	0.0157356	0	0	0	0	0
OTU_157	0	0	0	0	0.0157356	0	0	0	0	0.00511692
OTU_158	0	0	0	0	0.0157356	0	0	0	0	0
OTU_159	0	0	0	0	0	0.0136295	0	0	0	0
OTU_16	0	0	0	0	0.0157356	0	0	0	0	0.00511692
OTU_160	0.0345344	0.0294002	0.0089214	0.0579173	0.0786782	0.0136295	0.0185185	0.032694	0.0228493	0.0102338
OTU_161	0	0	0	0	0	0.0136295	0	0	0	0
OTU_165	0.0115115	0	0	0	0	0.0136295	0.00617284	0	0.0228493	0
OTU_167	0	0	0	0	0	0.0136295	0	0	0	0
OTU_168	0	0.00980008	0	0.0115835	0	0	0.0185185	0	0.0228493	0.0204677
OTU_169	0.0115115	0	0	0	0	0	0.00617284	0.010898	0	0
OTU_17	0	0	0.0267642	0	0	0.0136295	0	0	0.0114247	0
OTU_170	0	0	0	0	0.0157356	0	0	0	0	0
OTU_171	0.0460458	0.0294002	0.0267642	0	0.0314713	0.0136295	0.037037	0.010898	0.0228493	0.0358185
OTU_172	0.886382	0.813407	0.722634	0.926677	0.771046	0.790514	0.697531	0.70837	0.788301	0.706135
OTU_173	0	0	0.0089214	0	0	0	0	0	0	0
OTU_174	0	0	0.0089214	0	0	0	0	0	0	0
OTU_175	0.0345344	0	0.0178428	0	0	0	0	0.010898	0	0
OTU_176	0.0115115	0	0.0267642	0	0.0157356	0	0	0.021796	0	0
OTU_177	0.0805802	0.127401	0.1249	0.0231669	0.0314713	0.0681477	0.0740741	0.021796	0.0571233	0.0767538
OTU_180	0.0115115	0.00980008	0.0089214	0	0	0.0136295	0	0	0	0
OTU_181	0.0115115	0	0	0	0	0	0	0	0	0
OTU_182	0.0115115	0.00980008	0	0	0	0	0	0.010898	0	0
OTU_183	0.0115115	0	0	0	0	0	0	0	0	0
OTU_184	0	0.0196002	0.0089214	0.0115835	0	0	0.0123457	0	0.0114247	0.0153508
OTU_185	0.0115115	0.0196002	0.0178428	0	0.0314713	0.0136295	0.00617284	0.021796	0	0
OTU_186	0.425924	0.313603	0.312249	0.289586	0.440598	0.463405	0.333333	0.27245	0.251342	0.337717
OTU_187	0	0.00980008	0	0	0	0	0	0	0	0
OTU_19	1.74974	2.11682	1.70399	1.71435	2.53344	2.68502	1.61728	2.1578	1.5309	1.87279
OTU_190	0.0230229	0	0	0	0	0	0	0	0	0
OTU_191	0	0	0	0.0115835	0	0	0	0	0	0
OTU_193	0.0115115	0.0196002	0	0	0	0	0.00617284	0	0.0114247	0.0102338
OTU_195	0	0	0	0	0	0	0	0.043592	0	0
OTU_2	0.0115115	0	0.0267642	0	0	0.0408886	0	0.010898	0.0114247	0
OTU_20	0	0	0.0178428	0	0	0	0	0	0	0.00511692
OTU_200	0	0	0.0089214	0	0	0	0	0	0	0
OTU_202	0.0115115	0	0	0	0	0	0.00617284	0	0	0
OTU_203	0	0	0	0	0	0	0	0	0	0.00511692
OTU_204	0	0	0	0.0115835	0	0	0	0	0	0
OTU_205	0	0	0	0.0115835	0	0	0	0	0	0
OTU_207	0	0.00980008	0	0	0	0	0	0	0	0
OTU_209	0	0.0196002	0.0089214	0	0	0	0	0	0	0
OTU_21	1.31231	2.12662	1.48095	1.70277	1.76239	1.89451	1.90123	1.89625	1.21101	1.97001
OTU_210	0	0	0.0089214	0	0	0	0	0.010898	0.034274	0
OTU_211	0	0	0	0.0115835	0	0	0	0	0	0
OTU_214	0	0	0.0089214	0	0	0	0	0	0	0
OTU_216	0	0	0	0.0115835	0	0	0	0	0	0
OTU_217	0	0	0	0.0115835	0	0	0	0.010898	0	0.0153508
OTU_218	0	0	0	0.0115835	0	0	0	0	0.0228493	0
OTU_22	0	0	0.0089214	0	0	0.0136295	0	0	0	0
OTU_220	0	0	0	0	0	0	0	0	0	0.00511692
OTU_221	0.0230229	0	0.0089214	0.0579173	0.0157356	0	0.00617284	0	0	0.00511692
OTU_222	0	0	0	0.0115835	0	0	0	0	0	0
OTU_223	0	0	0	0.0115835	0	0	0	0	0	0
OTU_224	0	0	0	0.0115835	0	0	0	0	0	0
OTU_225	0	0	0	0	0	0	0	0	0.0114247	0
OTU_226	0	0	0	0	0	0	0	0	0.0114247	0.00511692
OTU_227	0	0	0	0	0	0	0	0	0.0114247	0
OTU_228	0	0	0	0	0	0	0	0	0.0114247	0
OTU_229	0	0	0	0	0	0	0	0	0.0114247	0
OTU_23	1.72672	2.18542	1.40066	1.45952	1.76239	1.94903	2.01235	2.12511	1.35953	2.24633
OTU_230	0	0	0	0	0	0	0	0	0.0114247	0
OTU_231	0	0	0	0	0	0	0	0	0.0228493	0
OTU_232	0	0	0	0	0	0	0	0	0.0228493	0
OTU_233	0	0	0	0	0	0	0	0.010898	0.0114247	0
OTU_234	0	0	0	0	0	0	0.0123457	0.010898	0.0114247	0.0255846
OTU_236	0.0115115	0	0	0	0	0	0	0	0.0114247	0
OTU_237	0	0	0.0089214	0	0	0	0	0	0.0114247	0
OTU_238	0.0345344	0.0196002	0.0089214	0.0463338	0.0157356	0.0136295	0	0	0.0228493	0
OTU_239	0	0	0	0	0	0	0	0	0.0114247	0
OTU_24	2.45194	1.95022	1.42742	1.6101	2.10858	2.0308	1.48765	1.83086	1.668	1.67323
OTU_241	0	0	0	0.0231669	0	0	0.00617284	0	0.034274	0.00511692
OTU_242	0	0	0	0	0	0	0	0	0.0114247	0
OTU_243	0.0230229	0.00980008	0.0178428	0	0	0	0.00617284	0	0	0
OTU_244	0	0.00980008	0	0	0	0	0	0	0	0
OTU_246	0	0.0196002	0	0	0	0.0136295	0	0	0	0
OTU_247	0	0	0	0	0	0	0	0.010898	0	0
OTU_249	0	0	0	0	0	0	0	0	0	0.00511692
OTU_25	1.30079	1.77381	1.38282	1.73752	1.69945	1.58103	1.48148	1.32956	1.61088	1.41739
OTU_250	0	0	0	0	0	0	0	0.010898	0	0
OTU_252	0	0	0	0	0	0	0	0	0.0114247	0
OTU_253	0	0	0	0	0	0	0	0	0.0114247	0
OTU_254	0	0	0	0	0	0	0	0	0.0114247	0.00511692
OTU_255	0.172672	0.0980008	0.0624498	0.104251	0.110149	0.0817773	0.0925926	0.076286	0.0571233	0.0716369
OTU_256	0	0	0	0	0	0	0	0	0	0.00511692
OTU_257	0.0345344	0.0392003	0.044607	0.0231669	0.110149	0.0408886	0.0740741	0.043592	0.0456986	0.0767538
OTU_258	0	0	0	0	0	0	0	0	0	0.00511692
OTU_26	5.41038	1.63661	6.129	4.8303	3.00551	2.38517	1.94444	2.04882	5.36959	1.92908
OTU_260	0.0230229	0	0	0	0	0	0.00617284	0	0	0.0153508
OTU_261	0	0	0	0	0	0	0	0	0	0.00511692
OTU_262	0	0	0.0089214	0	0	0	0	0	0	0.00511692
OTU_263	0	0	0.0089214	0	0	0	0.00617284	0	0	0.00511692
OTU_27	0.621619	0.519404	1.14194	0.532839	0.298977	0.626959	2.04938	0.555798	0.49126	1.80116
OTU_270	0	0	0	0	0	0	0	0	0.0114247	0
OTU_271	0	0	0	0	0	0	0	0.010898	0	0
OTU_272	0	0	0	0	0	0	0	0.021796	0	0
OTU_273	0	0.00980008	0	0	0	0	0	0.032694	0	0
OTU_275	0	0	0	0	0	0	0	0.021796	0.0114247	0
OTU_276	0	0	0	0	0	0	0	0.010898	0	0
OTU_277	0	0	0	0	0	0	0	0.010898	0	0
OTU_278	0	0	0	0	0	0	0.00617284	0.010898	0	0
OTU_279	0	0	0	0	0	0	0	0.010898	0	0
OTU_280	0	0	0	0	0	0	0	0	0.0228493	0
OTU_281	0	0	0	0	0	0	0	0	0.0114247	0
OTU_282	0	0	0	0	0	0	0	0	0.0114247	0
OTU_283	0	0	0	0	0	0	0	0	0	0.00511692
OTU_284	0	0	0	0	0	0	0	0	0	0.0102338
OTU_285	0	0	0	0	0	0	0	0	0	0.00511692
OTU_286	0.437435	0.274402	0.330092	0.370671	0.393391	0.367998	0.506173	0.43592	0.548383	0.383769
OTU_287	0	0	0	0	0	0	0	0	0	0.00511692
OTU_29	1.03603	0.568405	1.42742	0.810842	0.86546	0.981328	0.709877	0.686574	1.07392	0.644732
OTU_295	0	0	0	0.0115835	0	0	0	0	0	0
OTU_296	0	0	0	0.0115835	0.0157356	0	0	0	0.0114247	0
OTU_297	0	0	0	0.0115835	0	0	0	0	0	0
OTU_3	10.8898	10.1627	10.1704	9.75327	10.118	9.43165	9.53704	10.7781	9.90518	9.58911
OTU_30	0.702199	0.784006	0.642341	0.891926	0.802518	0.845032	0.697531	1.00262	0.731178	0.757304
OTU_309	0	0	0.0089214	0	0	0	0.00617284	0	0	0
OTU_31	2.15264	0.607605	1.90918	1.7491	0.944138	0.967698	0.746914	0.621186	1.86222	0.654966
OTU_310	0	0	0	0.0115835	0	0	0	0	0	0
OTU_311	0	0	0	0.0115835	0	0	0	0	0	0
OTU_312	0	0	0	0.0115835	0	0	0	0	0	0.00511692
OTU_313	0	0	0	0.0115835	0	0	0	0	0	0
OTU_314	0	0	0	0.0115835	0	0	0	0	0	0
OTU_315	0	0	0	0.0115835	0	0	0	0	0	0
OTU_316	0	0	0	0.0115835	0	0	0	0	0	0
OTU_317	0	0	0	0.0115835	0	0	0	0	0	0
OTU_318	0.126626	0.0784006	0.115978	0.0347504	0.0472069	0.0545182	0.0308642	0.076286	0.0456986	0.0460523
OTU_319	0	0.0392003	0.0089214	0.0231669	0	0.0136295	0	0.021796	0.0228493	0.00511692
OTU_32	0.863359	0.196002	1.05273	0.289586	0.157356	0.395257	0.95679	0.283348	0.251342	0.874994
OTU_320	0	0	0	0	0	0	0.00617284	0	0	0
OTU_321	0	0	0	0	0	0	0.00617284	0	0	0
OTU_322	0	0	0	0	0	0	0.00617284	0	0	0
OTU_323	0	0	0	0	0	0	0.0123457	0	0	0
OTU_324	0	0	0	0	0	0	0.00617284	0	0	0
OTU_326	0	0	0	0	0	0	0.00617284	0	0	0
OTU_33	0.483481	0.872207	0.526363	0.463338	0.582219	0.545182	0.716049	0.784656	0.49126	0.649849
OTU_330	0	0	0	0	0	0	0.00617284	0	0	0
OTU_331	0	0.00980008	0	0	0	0	0.00617284	0	0	0
OTU_333	0	0	0	0	0	0	0.00617284	0	0	0
OTU_334	0	0	0	0	0	0	0.00617284	0	0	0
OTU_335	0	0	0	0	0	0	0.00617284	0	0	0
OTU_339	0	0	0	0	0	0	0	0	0.0114247	0.00511692
OTU_34	0.920916	0.372403	0.785083	0.787675	0.267506	0.449775	0.969136	0.425022	0.696904	1.10526
OTU_349	0.0115115	0	0	0	0	0	0	0	0	0
OTU_35	0.506504	0.499804	0.365778	0.613923	0.456334	0.408886	0.302469	0.534002	0.468411	0.409354
OTU_350	0	0	0	0	0	0	0.00617284	0	0	0
OTU_352	0.0115115	0.0294002	0.0178428	0	0	0.0136295	0.00617284	0	0.0114247	0.0102338
OTU_356	0	0	0.0089214	0	0	0	0.00617284	0	0	0
OTU_357	0	0	0.0089214	0	0	0	0	0	0	0
OTU_358	0	0	0.0089214	0	0	0	0	0	0	0
OTU_36	0.299298	0.196002	0.428227	0.173752	0.0786782	0.354368	1.09877	0.294246	0.182794	0.762421
OTU_360	0.0115115	0	0	0	0	0	0.00617284	0	0	0
OTU_361	0	0	0	0	0	0	0.00617284	0	0	0
OTU_362	0	0	0	0	0	0	0.00617284	0	0	0
OTU_363	0	0	0	0	0	0	0.00617284	0	0	0.00511692
OTU_364	0	0	0	0	0	0	0.00617284	0	0	0
OTU_365	0	0.00980008	0	0	0	0	0	0	0	0
OTU_366	0	0.00980008	0	0	0	0	0	0	0	0
OTU_368	0	0	0	0.0115835	0	0	0	0	0.0114247	0
OTU_369	0	0	0	0.0115835	0	0	0	0	0	0
OTU_37	0.71371	0.372403	0.794005	0.30117	0.236035	0.381627	1.75926	0.414124	0.502685	1.59136
OTU_370	0	0	0	0.0115835	0	0	0	0	0	0
OTU_371	0.0575573	0.00980008	0.0267642	0.0231669	0.0314713	0.0136295	0.037037	0.032694	0.034274	0.0255846
OTU_372	0	0	0	0.0115835	0	0	0	0	0	0
OTU_373	0.0115115	0	0	0.0115835	0	0	0	0	0	0
OTU_38	0.310809	0.382203	0.312249	0.243253	0.487805	0.408886	0.530864	0.403226	0.559808	0.470757
OTU_382	0	0	0	0	0	0	0	0	0	0.00511692
OTU_383	0.0690687	0.0392003	0.044607	0.0115835	0.0314713	0.0136295	0.0246914	0.043592	0	0.0153508
OTU_388	0	0	0	0	0	0	0.00617284	0	0	0
OTU_39	0.644641	0.274402	1.1241	0.961427	0.566483	0.477034	0.407407	0.632084	0.868274	0.337717
OTU_396	0	0	0	0	0	0	0.00617284	0	0	0.00511692
OTU_399	0	0	0	0	0	0	0.00617284	0	0	0
OTU_4	9.3473	8.04586	8.47533	9.13935	8.35563	8.40943	10.5123	7.84656	10.1794	10.0343
OTU_40	0.759756	0.725206	0.606655	0.521256	0.503541	0.5997	0.91358	0.621186	0.788301	0.777772
OTU_400	0	0	0	0	0	0	0	0.010898	0	0
OTU_401	0	0	0	0	0	0	0	0	0.0114247	0
OTU_402	0	0	0	0	0	0	0	0	0.0114247	0
OTU_403	0	0	0	0	0	0	0	0	0.0114247	0
OTU_404	0	0	0	0	0	0	0	0	0.0114247	0
OTU_405	0	0	0	0	0	0	0	0	0.0114247	0
OTU_406	0	0	0	0	0	0	0	0	0.0114247	0
OTU_407	0	0	0	0	0	0	0	0	0.0114247	0
OTU_409	0.0115115	0	0.0089214	0	0	0	0	0	0	0
OTU_41	0.287786	0.274402	0.178428	0.196919	0.456334	0.272591	0.253086	0.239756	0.285616	0.204677
OTU_411	0	0	0	0	0	0	0	0.010898	0	0
OTU_412	0	0	0	0	0	0	0	0.010898	0	0
OTU_413	0	0	0	0	0	0	0	0.010898	0	0
OTU_414	0	0	0	0	0	0	0	0.010898	0	0
OTU_415	0	0	0	0	0	0	0	0.010898	0	0
OTU_416	0	0	0	0	0	0	0	0.010898	0	0
OTU_417	0	0	0	0	0	0	0	0	0	0.00511692
OTU_418	0	0	0	0	0	0	0	0	0	0.00511692
OTU_419	0	0	0.0089214	0	0	0	0.00617284	0	0	0.00511692
OTU_420	0.0115115	0	0	0	0	0	0	0	0	0.00511692
OTU_424	0	0.00980008	0	0	0	0	0	0	0	0
OTU_426	0.0115115	0.00980008	0.0356856	0	0.0314713	0	0.0617284	0	0	0.0562861
OTU_427	0	0.00980008	0.0089214	0	0	0	0.00617284	0	0	0.0102338
OTU_428	0	0.00980008	0	0	0.0157356	0	0	0	0	0
OTU_43	0.241741	0.294002	0.115978	0.127418	0.125885	0.31348	0.191358	0.316042	0.137096	0.153508
OTU_433	0	0	0	0.0115835	0	0	0	0	0	0
OTU_434	0	0	0	0.0115835	0	0	0	0	0	0
OTU_435	0	0	0	0.0115835	0	0	0	0	0	0
OTU_436	0	0	0	0.0115835	0	0	0	0	0	0
OTU_437	0	0	0	0.0115835	0	0	0	0	0	0
OTU_443	0	0	0	0.0115835	0	0	0	0	0	0
OTU_444	0	0	0	0.0115835	0	0	0	0	0	0
OTU_446	0	0	0	0.0115835	0	0	0	0	0.0114247	0
OTU_447	0	0	0	0.0115835	0	0	0	0	0	0
OTU_448	0	0.00980008	0	0.0115835	0.0157356	0	0	0	0	0
OTU_449	0	0	0	0.0115835	0	0	0	0	0.0114247	0
OTU_45	0.138137	0.196002	0.231956	0.139002	0.173092	0.204443	0.222222	0.185266	0.274192	0.163741
OTU_452	0	0	0	0	0	0	0.00617284	0	0	0
OTU_453	0	0	0	0	0	0	0.00617284	0	0	0
OTU_455	0	0	0	0	0	0	0.00617284	0	0	0.00511692
OTU_456	0	0	0	0	0	0	0.00617284	0.010898	0	0.0153508
OTU_458	0	0	0.0178428	0	0	0	0	0	0	0.00511692
OTU_46	0.138137	0.156801	0.107057	0.208502	0.188828	0.163555	0.154321	0.152572	0.159945	0.143274
OTU_460	0	0	0.0089214	0	0	0	0	0	0	0
OTU_461	0	0	0.0089214	0	0	0	0	0	0	0
OTU_462	0	0	0.0089214	0	0	0	0	0	0	0
OTU_463	0.0115115	0	0	0.0231669	0	0	0.00617284	0	0	0
OTU_464	0	0.00980008	0.0089214	0	0	0	0.0123457	0	0	0.00511692
OTU_465	0	0	0	0	0	0	0.0123457	0	0	0.0102338
OTU_466	0	0	0	0	0	0	0.00617284	0	0	0
OTU_47	0.172672	0.0784006	0.133821	0.162168	0.141621	0.163555	0.197531	0.141674	0.148521	0.153508
OTU_470	0	0	0	0	0	0	0	0	0	0.00511692
OTU_471	0.0115115	0.0196002	0.0178428	0	0	0	0.00617284	0.010898	0	0.0153508
OTU_476	0.0115115	0	0	0	0	0	0	0	0	0
OTU_477	0	0	0	0	0	0	0	0.010898	0	0
OTU_48	0.218718	0.137201	0.276563	0.162168	0.0472069	0.177184	0.191358	0.152572	0.17137	0.260963
OTU_480	0	0	0	0	0	0	0	0	0.0114247	0
OTU_481	0	0	0	0	0	0	0	0	0.0114247	0
OTU_482	0	0	0	0	0	0	0	0	0.0114247	0
OTU_483	0	0	0	0	0	0	0	0	0.0114247	0
OTU_484	0	0	0	0	0	0	0	0	0.0114247	0
OTU_485	0	0	0.0089214	0	0	0	0	0	0.0114247	0
OTU_486	0	0	0	0	0	0	0	0	0.0114247	0
OTU_487	0	0	0	0	0	0	0	0	0.0114247	0
OTU_488	0	0	0	0	0	0	0	0	0.0114247	0
OTU_49	0.103603	0.156801	0.1249	0.127418	0.173092	0.177184	0.111111	0.228858	0.137096	0.138157
OTU_490	0	0	0	0	0	0	0	0	0.0114247	0
OTU_491	0	0	0	0	0	0	0	0.010898	0	0
OTU_492	0	0	0	0	0	0	0	0.010898	0	0
OTU_493	0	0	0	0	0	0	0	0	0.0114247	0
OTU_494	0	0	0	0	0	0	0	0.010898	0	0
OTU_495	0	0	0	0	0	0	0	0.010898	0	0
OTU_496	0	0	0	0	0	0	0	0	0.0114247	0
OTU_497	0	0	0	0	0	0	0	0.010898	0	0
OTU_498	0	0	0	0	0	0	0	0.010898	0	0
OTU_5	0	0.00980008	0.0089214	0	0	0	0	0.032694	0	0
OTU_50	0.172672	0.235202	0.0713712	0.0926677	0.157356	0.204443	0.185185	0.16347	0.159945	0.168858
OTU_51	0.103603	0.0882007	0.151664	0.115835	0.0629426	0.0817773	0.111111	0.141674	0.182794	0.122806
OTU_52	0.184183	0.186201	0.0624498	0.185335	0.0944138	0.258961	0.0555556	0.098082	0.114247	0.0972215
OTU_53	0.16116	0.166601	0.115978	0.208502	0.204563	0.0954068	0.197531	0.16347	0.17137	0.240495
OTU_54	0.172672	0.137201	0.089214	0.0463338	0.141621	0.0408886	0.135802	0.076286	0.0685479	0.0972215
OTU_55	0.126626	0.176401	0.1249	0.26642	0.25177	0.204443	0.17284	0.152572	0.159945	0.148391
OTU_56	0.149649	0.0490004	0.142742	0.0926677	0.141621	0.109036	0.0555556	0.10898	0.0799726	0.0562861
OTU_57	0.0805802	0.107801	0.089214	0.162168	0.141621	0.163555	0.0925926	0.152572	0.137096	0.13304
OTU_58	0.0575573	0.0588005	0.044607	0.0231669	0.0472069	0.0817773	0.0185185	0.021796	0.0571233	0.0614031
OTU_59	0.115115	0.156801	0.089214	0.185335	0.141621	0.177184	0.166667	0.174368	0.137096	0.179092
OTU_6	0.207206	0.147001	0.267642	0.208502	0.157356	0.218073	0.296296	0.228858	0.308466	0.204677
OTU_60	0.126626	0.0392003	0.0624498	0.0810842	0.0472069	0.149925	0.0185185	0.032694	0.114247	0.0307015
OTU_61	0.0230229	0.0294002	0.0178428	0.0463338	0.0157356	0.0817773	0.0308642	0.032694	0.0456986	0.0153508
OTU_62	0.184183	0.0588005	0.0624498	0.0695008	0.0157356	0.0545182	0.0987654	0.05449	0.0685479	0.06652
OTU_63	0.0805802	0.0294002	0.0356856	0.0463338	0.0314713	0.0272591	0.0185185	0.05449	0.0228493	0.0307015
OTU_65	0.0230229	0.0392003	0.0089214	0.0347504	0.0314713	0	0.0185185	0.021796	0.0114247	0.0153508
OTU_66	0.0575573	0.00980008	0.0356856	0.0463338	0.0629426	0.0136295	0.0246914	0.010898	0	0.0767538
OTU_67	0.0575573	0.0784006	0.0356856	0.0347504	0.0314713	0.0681477	0.0246914	0	0.034274	0.0358185
OTU_68	0.0460458	0.00980008	0.0178428	0.0231669	0.0157356	0	0.0185185	0.010898	0.034274	0.0102338
OTU_69	0.0920916	0.00980008	0.089214	0.127418	0.0629426	0.0954068	0.0740741	0.032694	0.102822	0.0204677
OTU_7	9.30125	9.92748	13.7211	7.62192	8.1668	11.5715	10.2901	10.146	9.16257	9.42025
OTU_70	0.0345344	0.0196002	0.0624498	0.0231669	0.0314713	0.0272591	0.0185185	0.05449	0.0913972	0.0255846
OTU_71	0.0345344	0.00980008	0.044607	0.0231669	0.0472069	0.0681477	0.0308642	0.010898	0.0456986	0.0255846
OTU_72	0.0575573	0.00980008	0.0178428	0	0.0157356	0.0136295	0.0308642	0.010898	0.0114247	0.0204677
OTU_73	0.0805802	0.0294002	0.0267642	0.0231669	0.0314713	0.0272591	0.0185185	0.087184	0.034274	0.0255846
OTU_74	0.771267	0.735006	0.883219	0.915093	0.802518	0.790514	0.969136	0.850044	1.29099	0.680551
OTU_75	0.0230229	0	0.0267642	0.0347504	0.0157356	0.0408886	0.0123457	0.010898	0.0114247	0.0460523
OTU_76	0.0115115	0.0294002	0.0089214	0.0115835	0	0	0.0493827	0	0.0114247	0.0102338
OTU_77	0	0	0	0	0.0157356	0.0136295	0.0123457	0	0	0.00511692
OTU_78	0.0115115	0.0196002	0.0089214	0	0.0157356	0	0.0123457	0	0.0114247	0.0562861
OTU_79	0	0	0	0	0	0.0136295	0	0	0	0
OTU_8	5.36434	8.42807	5.335	7.21649	7.61605	6.24233	7.11728	7.68309	7.22038	7.08182
OTU_80	0.0230229	0	0.0178428	0.0115835	0.0314713	0.0136295	0.0123457	0.010898	0	0.00511692
OTU_81	0.805802	0.666405	0.722634	0.706591	0.818253	0.763255	0.555556	0.686574	0.605507	0.741954
OTU_82	0	0.0196002	0.0089214	0.0347504	0.0472069	0.0136295	0.0185185	0	0	0.0204677
OTU_83	2.67066	3.13603	2.40878	3.09278	2.87962	2.80769	2.56173	3.2367	2.19353	3.38229
OTU_84	2.99298	2.84202	2.87269	2.43253	3.14713	2.88946	2.90741	2.74629	2.29636	3.31065
OTU_85	0	0.00980008	0.0178428	0.0115835	0	0.0136295	0.0246914	0.021796	0	0.0204677
OTU_86	0.0690687	0.0980008	0.0535284	0.104251	0.0944138	0.0545182	0.0740741	0.065388	0.0685479	0.122806
OTU_87	0	0	0	0	0	0	0.0185185	0	0	0.00511692
OTU_88	0.310809	0.392003	0.205192	0.347504	0.440598	0.327109	0.271605	0.370532	0.388438	0.281431
OTU_89	0.0345344	0	0.044607	0	0	0	0	0	0.0114247	0.0102338
OTU_9	0.0115115	0.0196002	0.0802926	0.0115835	0	0.0136295	0.0185185	0.021796	0	0.00511692
OTU_90	0	0	0	0	0	0	0.00617284	0	0	0.0102338
OTU_91	0	0.00980008	0	0.0115835	0.0157356	0.0272591	0.0185185	0.021796	0.0114247	0.0102338
OTU_92	0	0.00980008	0.0267642	0.0115835	0	0	0.0123457	0	0.0114247	0.0204677
OTU_93	0.0115115	0	0.0178428	0.0115835	0	0	0.0123457	0	0	0.00511692

## Sheet: Calculation of CV
#OTUId	Standard.Feacal.20150724.1	Standard.Feacal.20150706.3	Standard.Feacal.20150724.2	Standard.Feacal.20150306.2	Standard.Feacal.20150706.2	Standard.Feacal.20150706.4	Standard.Feacal.20150415.1	Standard.Feacal.20150706.1	Standard.Feacal.20150306.1	Standard.Feacal.20150415.2		Mean	Standard deviation	Coeficient of Variation (%)
OTU_1	11.0855	13.9063	10.1258	14.2477	13.5641	11.9259	11.7593	13.2302	12.1101	11.9634		12.3918	1.31387	10.6028
OTU_10	7.21768	9.32967	7.36016	8.60651	9.28403	10.3857	8.4321	10.255	9.1283	8.4071		8.84063	1.06154	12.0075
OTU_100	0	0.00980008	0	0	0	0.0136295	0.0123457	0.021796	0.0228493	0		0.00804206	0.00933709	116.103
OTU_102	0	0	0	0	0	0	0.00617284	0	0	0		0.000617284	0.00195202	316.228
OTU_105	0	0	0	0	0	0.0136295	0.0123457	0	0	0		0.00259752	0.00548441	211.14
OTU_106	0.0345344	0.0294002	0.0356856	0.0347504	0	0.0136295	0.037037	0.032694	0.0114247	0.06652		0.0295676	0.0181887	61.5157
OTU_109	0.103603	0.0784006	0.330092	0.243253	0.110149	0.136295	0.0617284	0.087184	0.148521	0.107455		0.140668	0.0835752	59.413
OTU_11	0.0115115	0	0	0	0	0	0	0	0	0.00511692		0.00166284	0.00381585	229.478
OTU_110	0.138137	0.147001	0.160585	0.162168	0.157356	0.122666	0.0864198	0.152572	0.0913972	0.143274		0.136158	0.027535	20.2229
OTU_111	0.748245	1.18581	0.63342	0.683424	0.786782	0.967698	0.950617	0.860942	0.502685	0.9978		0.831742	0.201387	24.2126
OTU_113	0.0115115	0	0	0.0115835	0	0.0136295	0.0123457	0	0.0228493	0.00511692		0.00770364	0.00788588	102.366
OTU_114	0.0805802	0.117601	0.0713712	0.0810842	0.0944138	0.0954068	0.0864198	0.087184	0.0571233	0.0818707		0.0853055	0.0158924	18.63
OTU_115	0.103603	0.166601	0.0713712	0.0463338	0.0944138	0.0408886	0.141975	0.119878	0.125671	0.107455		0.101819	0.0401557	39.4382
OTU_118	0	0.00980008	0	0	0	0.0272591	0	0	0.0114247	0.0102338		0.00587177	0.00900357	153.337
OTU_119	0.0575573	0.0686005	0.0624498	0.150585	0.0786782	0.109036	0.0432099	0.087184	0.0913972	0.0869877		0.0835686	0.030231	36.1751
OTU_12	0	0	0.0089214	0	0	0.0136295	0	0	0	0		0.0022551	0.00488196	216.486
OTU_120	0	0	0	0	0	0.0136295	0	0	0	0		0.00136295	0.00431004	316.228
OTU_121	0	0	0	0	0	0.0136295	0	0	0	0		0.00136295	0.00431004	316.228
OTU_122	0.0575573	0.0392003	0.0178428	0.0231669	0	0.0408886	0.00617284	0.032694	0.0228493	0.0255846		0.0265957	0.0169536	63.7458
OTU_123	0.483481	0.784006	0.749398	0.613923	0.755311	0.749625	0.753086	0.828248	0.651205	0.767538		0.713582	0.10202	14.2968
OTU_124	0.0115115	0.0784006	0.0535284	0.0463338	0.0472069	0.0681477	0.0493827	0.021796	0.0114247	0.0153508		0.0403083	0.0240282	59.611
OTU_125	0.184183	0.284202	0.231956	0.196919	0.220299	0.177184	0.234568	0.316042	0.262767	0.322366		0.243049	0.0520101	21.399
OTU_13	0	0	0.0089214	0	0	0.0136295	0	0	0	0		0.0022551	0.00488196	216.486
OTU_130	0.690687	0.793806	0.651262	0.741341	0.786782	0.5997	0.555556	0.534002	0.594082	0.619148		0.656637	0.0930553	14.1715
OTU_131	0	0	0	0	0	0.0136295	0	0	0	0		0.00136295	0.00431004	316.228
OTU_132	0.0460458	0.0980008	0.0713712	0.0347504	0.0629426	0.0817773	0.0740741	0.087184	0.0799726	0.122806		0.0758925	0.0250408	32.9951
OTU_133	0	0	0	0	0	0	0.0123457	0	0	0.0102338		0.00225795	0.00478614	211.968
OTU_134	0	0	0	0.0231669	0	0.0272591	0	0	0	0		0.0050426	0.0106744	211.684
OTU_135	0.0115115	0.00980008	0	0.0115835	0	0	0.0123457	0.010898	0.0114247	0.00511692		0.00726802	0.00539936	74.2892
OTU_138	0.0345344	0	0.0089214	0	0.0472069	0.0136295	0.0123457	0.010898	0.0114247	0.0153508		0.0154311	0.0146917	95.2084
OTU_139	0	0	0	0	0	0	0.00617284	0	0	0.00511692		0.00112898	0.00239307	211.968
OTU_14	0	0	0.0089214	0	0	0	0	0	0	0		0.00089214	0.0028212	316.228
OTU_140	0	0	0	0.0115835	0.0314713	0	0	0	0	0.00511692		0.00481717	0.0101036	209.742
OTU_141	0.0805802	0.0588005	0.0356856	0.0579173	0.0944138	0.0408886	0.0308642	0.021796	0.102822	0.0358185		0.0559587	0.0281536	50.3115
OTU_142	0	0.00980008	0	0	0	0.0136295	0.0123457	0	0	0		0.00357753	0.00583319	163.051
OTU_143	0	0	0	0	0	0.0136295	0	0	0	0		0.00136295	0.00431004	316.228
OTU_144	0.448947	0.441004	0.258721	0.509672	0.519276	0.436146	0.17284	0.38143	0.365589	0.184209		0.371783	0.126198	33.9439
OTU_147	0	0	0	0	0	0	0	0.021796	0	0		0.0021796	0.0068925	316.228
OTU_149	0.0115115	0	0	0	0	0	0	0	0	0		0.00115115	0.00364024	316.228
OTU_15	5.09957	4.18463	3.99679	4.7608	5.90087	4.52501	3.50617	3.99956	4.22712	3.6893		4.38898	0.714128	16.2709
OTU_150	0.0345344	0.0294002	0.0178428	0.0347504	0.0314713	0	0.00617284	0.021796	0.0228493	0.00511692		0.0203934	0.0128059	62.7944
OTU_151	0.0230229	0.0196002	0.0089214	0	0.0157356	0	0	0.010898	0.0114247	0.0307015		0.0120304	0.0104668	87.0026
OTU_152	0	0	0	0	0.0157356	0	0	0	0	0.00511692		0.00208526	0.00505866	242.592
OTU_153	0.0230229	0	0.0089214	0	0	0	0.00617284	0	0.0114247	0		0.00495418	0.00769439	155.311
OTU_154	0.0345344	0	0.0178428	0.0115835	0	0.0136295	0.0185185	0	0.0114247	0.0204677		0.0128001	0.0109792	85.7744
OTU_155	0	0	0	0	0	0	0	0	0	0.00511692		0.000511692	0.00161811	316.228
OTU_156	0	0	0	0	0.0157356	0	0	0	0	0		0.00157356	0.00497605	316.228
OTU_157	0	0	0	0	0.0157356	0	0	0	0	0.00511692		0.00208526	0.00505866	242.592
OTU_158	0	0	0	0	0.0157356	0	0	0	0	0		0.00157356	0.00497605	316.228
OTU_159	0	0	0	0	0	0.0136295	0	0	0	0		0.00136295	0.00431004	316.228
OTU_16	0	0	0	0	0.0157356	0	0	0	0	0.00511692		0.00208526	0.00505866	242.592
OTU_160	0.0345344	0.0294002	0.0089214	0.0579173	0.0786782	0.0136295	0.0185185	0.032694	0.0228493	0.0102338		0.0307377	0.0222552	72.4036
OTU_161	0	0	0	0	0	0.0136295	0	0	0	0		0.00136295	0.00431004	316.228
OTU_165	0.0115115	0	0	0	0	0.0136295	0.00617284	0	0.0228493	0		0.00541632	0.008063	148.865
OTU_167	0	0	0	0	0	0.0136295	0	0	0	0		0.00136295	0.00431004	316.228
OTU_168	0	0.00980008	0	0.0115835	0	0	0.0185185	0	0.0228493	0.0204677		0.00832191	0.00955469	114.814
OTU_169	0.0115115	0	0	0	0	0	0.00617284	0.010898	0	0		0.00285823	0.00480381	168.069
OTU_17	0	0	0.0267642	0	0	0.0136295	0	0	0.0114247	0		0.00518184	0.00921409	177.815
OTU_170	0	0	0	0	0.0157356	0	0	0	0	0		0.00157356	0.00497605	316.228
OTU_171	0.0460458	0.0294002	0.0267642	0	0.0314713	0.0136295	0.037037	0.010898	0.0228493	0.0358185		0.0253914	0.0138462	54.5311
OTU_172	0.886382	0.813407	0.722634	0.926677	0.771046	0.790514	0.697531	0.70837	0.788301	0.706135		0.7811	0.0780838	9.99665
OTU_173	0	0	0.0089214	0	0	0	0	0	0	0		0.00089214	0.0028212	316.228
OTU_174	0	0	0.0089214	0	0	0	0	0	0	0		0.00089214	0.0028212	316.228
OTU_175	0.0345344	0	0.0178428	0	0	0	0	0.010898	0	0		0.00632752	0.0116875	184.709
OTU_176	0.0115115	0	0.0267642	0	0.0157356	0	0	0.021796	0	0		0.00758073	0.0105242	138.829
OTU_177	0.0805802	0.127401	0.1249	0.0231669	0.0314713	0.0681477	0.0740741	0.021796	0.0571233	0.0767538		0.0685414	0.0374646	54.6599
OTU_180	0.0115115	0.00980008	0.0089214	0	0	0.0136295	0	0	0	0		0.00438625	0.0057881	131.96
OTU_181	0.0115115	0	0	0	0	0	0	0	0	0		0.00115115	0.00364024	316.228
OTU_182	0.0115115	0.00980008	0	0	0	0	0	0.010898	0	0		0.00322095	0.00520231	161.515
OTU_183	0.0115115	0	0	0	0	0	0	0	0	0		0.00115115	0.00364024	316.228
OTU_184	0	0.0196002	0.0089214	0.0115835	0	0	0.0123457	0	0.0114247	0.0153508		0.00792261	0.00736992	93.0238
OTU_185	0.0115115	0.0196002	0.0178428	0	0.0314713	0.0136295	0.00617284	0.021796	0	0		0.0122024	0.010726	87.9011
OTU_186	0.425924	0.313603	0.312249	0.289586	0.440598	0.463405	0.333333	0.27245	0.251342	0.337717		0.344021	0.073825	21.4595
OTU_187	0	0.00980008	0	0	0	0	0	0	0	0		0.000980008	0.00309906	316.228
OTU_19	1.74974	2.11682	1.70399	1.71435	2.53344	2.68502	1.61728	2.1578	1.5309	1.87279		1.96821	0.393955	20.0159
OTU_190	0.0230229	0	0	0	0	0	0	0	0	0		0.00230229	0.00728048	316.228
OTU_191	0	0	0	0.0115835	0	0	0	0	0	0		0.00115835	0.00366301	316.228
OTU_193	0.0115115	0.0196002	0	0	0	0	0.00617284	0	0.0114247	0.0102338		0.00589429	0.00701277	118.976
OTU_195	0	0	0	0	0	0	0	0.043592	0	0		0.0043592	0.013785	316.228
OTU_2	0.0115115	0	0.0267642	0	0	0.0408886	0	0.010898	0.0114247	0		0.0101487	0.0139046	137.009
OTU_20	0	0	0.0178428	0	0	0	0	0	0	0.00511692		0.00229597	0.00569438	248.016
OTU_200	0	0	0.0089214	0	0	0	0	0	0	0		0.00089214	0.0028212	316.228
OTU_202	0.0115115	0	0	0	0	0	0.00617284	0	0	0		0.00176843	0.0039348	222.503
OTU_203	0	0	0	0	0	0	0	0	0	0.00511692		0.000511692	0.00161811	316.228
OTU_204	0	0	0	0.0115835	0	0	0	0	0	0		0.00115835	0.00366301	316.228
OTU_205	0	0	0	0.0115835	0	0	0	0	0	0		0.00115835	0.00366301	316.228
OTU_207	0	0.00980008	0	0	0	0	0	0	0	0		0.000980008	0.00309906	316.228
OTU_209	0	0.0196002	0.0089214	0	0	0	0	0	0	0		0.00285216	0.00651843	228.544
OTU_21	1.31231	2.12662	1.48095	1.70277	1.76239	1.89451	1.90123	1.89625	1.21101	1.97001		1.72581	0.299331	17.3444
OTU_210	0	0	0.0089214	0	0	0	0	0.010898	0.034274	0		0.00540934	0.0109567	202.553
OTU_211	0	0	0	0.0115835	0	0	0	0	0	0		0.00115835	0.00366301	316.228
OTU_214	0	0	0.0089214	0	0	0	0	0	0	0		0.00089214	0.0028212	316.228
OTU_216	0	0	0	0.0115835	0	0	0	0	0	0		0.00115835	0.00366301	316.228
OTU_217	0	0	0	0.0115835	0	0	0	0.010898	0	0.0153508		0.00378322	0.00619553	163.763
OTU_218	0	0	0	0.0115835	0	0	0	0	0.0228493	0		0.00344328	0.0077295	224.481
OTU_22	0	0	0.0089214	0	0	0.0136295	0	0	0	0		0.0022551	0.00488196	216.486
OTU_220	0	0	0	0	0	0	0	0	0	0.00511692		0.000511692	0.00161811	316.228
OTU_221	0.0230229	0	0.0089214	0.0579173	0.0157356	0	0.00617284	0	0	0.00511692		0.0116887	0.0179805	153.828
OTU_222	0	0	0	0.0115835	0	0	0	0	0	0		0.00115835	0.00366301	316.228
OTU_223	0	0	0	0.0115835	0	0	0	0	0	0		0.00115835	0.00366301	316.228
OTU_224	0	0	0	0.0115835	0	0	0	0	0	0		0.00115835	0.00366301	316.228
OTU_225	0	0	0	0	0	0	0	0	0.0114247	0		0.00114247	0.00361279	316.228
OTU_226	0	0	0	0	0	0	0	0	0.0114247	0.00511692		0.00165416	0.00379097	229.178
OTU_227	0	0	0	0	0	0	0	0	0.0114247	0		0.00114247	0.00361279	316.228
OTU_228	0	0	0	0	0	0	0	0	0.0114247	0		0.00114247	0.00361279	316.228
OTU_229	0	0	0	0	0	0	0	0	0.0114247	0		0.00114247	0.00361279	316.228
OTU_23	1.72672	2.18542	1.40066	1.45952	1.76239	1.94903	2.01235	2.12511	1.35953	2.24633		1.8227	0.331963	18.2126
OTU_230	0	0	0	0	0	0	0	0	0.0114247	0		0.00114247	0.00361279	316.228
OTU_231	0	0	0	0	0	0	0	0	0.0228493	0		0.00228493	0.00722559	316.228
OTU_232	0	0	0	0	0	0	0	0	0.0228493	0		0.00228493	0.00722559	316.228
OTU_233	0	0	0	0	0	0	0	0.010898	0.0114247	0		0.00223226	0.00470766	210.892
OTU_234	0	0	0	0	0	0	0.0123457	0.010898	0.0114247	0.0255846		0.00602529	0.00877645	145.66
OTU_236	0.0115115	0	0	0	0	0	0	0	0.0114247	0		0.00229361	0.0048354	210.82
OTU_237	0	0	0.0089214	0	0	0	0	0	0.0114247	0		0.00203461	0.00432972	212.804
OTU_238	0.0345344	0.0196002	0.0089214	0.0463338	0.0157356	0.0136295	0	0	0.0228493	0		0.0161604	0.0154455	95.5762
OTU_239	0	0	0	0	0	0	0	0	0.0114247	0		0.00114247	0.00361279	316.228
OTU_24	2.45194	1.95022	1.42742	1.6101	2.10858	2.0308	1.48765	1.83086	1.668	1.67323		1.82388	0.315745	17.3117
OTU_241	0	0	0	0.0231669	0	0	0.00617284	0	0.034274	0.00511692		0.00687306	0.0120338	175.086
OTU_242	0	0	0	0	0	0	0	0	0.0114247	0		0.00114247	0.00361279	316.228
OTU_243	0.0230229	0.00980008	0.0178428	0	0	0	0.00617284	0	0	0		0.00568386	0.00856026	150.606
OTU_244	0	0.00980008	0	0	0	0	0	0	0	0		0.000980008	0.00309906	316.228
OTU_246	0	0.0196002	0	0	0	0.0136295	0	0	0	0		0.00332297	0.00714539	215.03
OTU_247	0	0	0	0	0	0	0	0.010898	0	0		0.0010898	0.00344625	316.228
OTU_249	0	0	0	0	0	0	0	0	0	0.00511692		0.000511692	0.00161811	316.228
OTU_25	1.30079	1.77381	1.38282	1.73752	1.69945	1.58103	1.48148	1.32956	1.61088	1.41739		1.53147	0.173127	11.3046
OTU_250	0	0	0	0	0	0	0	0.010898	0	0		0.0010898	0.00344625	316.228
OTU_252	0	0	0	0	0	0	0	0	0.0114247	0		0.00114247	0.00361279	316.228
OTU_253	0	0	0	0	0	0	0	0	0.0114247	0		0.00114247	0.00361279	316.228
OTU_254	0	0	0	0	0	0	0	0	0.0114247	0.00511692		0.00165416	0.00379097	229.178
OTU_255	0.172672	0.0980008	0.0624498	0.104251	0.110149	0.0817773	0.0925926	0.076286	0.0571233	0.0716369		0.0926939	0.0331238	35.7346
OTU_256	0	0	0	0	0	0	0	0	0	0.00511692		0.000511692	0.00161811	316.228
OTU_257	0.0345344	0.0392003	0.044607	0.0231669	0.110149	0.0408886	0.0740741	0.043592	0.0456986	0.0767538		0.0532665	0.025936	48.691
OTU_258	0	0	0	0	0	0	0	0	0	0.00511692		0.000511692	0.00161811	316.228
OTU_26	5.41038	1.63661	6.129	4.8303	3.00551	2.38517	1.94444	2.04882	5.36959	1.92908		3.46889	1.75656	50.6376
OTU_260	0.0230229	0	0	0	0	0	0.00617284	0	0	0.0153508		0.00445465	0.00820139	184.108
OTU_261	0	0	0	0	0	0	0	0	0	0.00511692		0.000511692	0.00161811	316.228
OTU_262	0	0	0.0089214	0	0	0	0	0	0	0.00511692		0.00140383	0.00309241	220.283
OTU_263	0	0	0.0089214	0	0	0	0.00617284	0	0	0.00511692		0.00202112	0.00338344	167.405
OTU_27	0.621619	0.519404	1.14194	0.532839	0.298977	0.626959	2.04938	0.555798	0.49126	1.80116		0.863933	0.601588	69.6336
OTU_270	0	0	0	0	0	0	0	0	0.0114247	0		0.00114247	0.00361279	316.228
OTU_271	0	0	0	0	0	0	0	0.010898	0	0		0.0010898	0.00344625	316.228
OTU_272	0	0	0	0	0	0	0	0.021796	0	0		0.0021796	0.0068925	316.228
OTU_273	0	0.00980008	0	0	0	0	0	0.032694	0	0		0.00424941	0.0104582	246.109
OTU_275	0	0	0	0	0	0	0	0.021796	0.0114247	0		0.00332206	0.0074179	223.292
OTU_276	0	0	0	0	0	0	0	0.010898	0	0		0.0010898	0.00344625	316.228
OTU_277	0	0	0	0	0	0	0	0.010898	0	0		0.0010898	0.00344625	316.228
OTU_278	0	0	0	0	0	0	0.00617284	0.010898	0	0		0.00170708	0.00376724	220.683
OTU_279	0	0	0	0	0	0	0	0.010898	0	0		0.0010898	0.00344625	316.228
OTU_280	0	0	0	0	0	0	0	0	0.0228493	0		0.00228493	0.00722559	316.228
OTU_281	0	0	0	0	0	0	0	0	0.0114247	0		0.00114247	0.00361279	316.228
OTU_282	0	0	0	0	0	0	0	0	0.0114247	0		0.00114247	0.00361279	316.228
OTU_283	0	0	0	0	0	0	0	0	0	0.00511692		0.000511692	0.00161811	316.228
OTU_284	0	0	0	0	0	0	0	0	0	0.0102338		0.00102338	0.00323623	316.228
OTU_285	0	0	0	0	0	0	0	0	0	0.00511692		0.000511692	0.00161811	316.228
OTU_286	0.437435	0.274402	0.330092	0.370671	0.393391	0.367998	0.506173	0.43592	0.548383	0.383769		0.404823	0.0806933	19.933
OTU_287	0	0	0	0	0	0	0	0	0	0.00511692		0.000511692	0.00161811	316.228
OTU_29	1.03603	0.568405	1.42742	0.810842	0.86546	0.981328	0.709877	0.686574	1.07392	0.644732		0.880459	0.257268	29.2197
OTU_295	0	0	0	0.0115835	0	0	0	0	0	0		0.00115835	0.00366301	316.228
OTU_296	0	0	0	0.0115835	0.0157356	0	0	0	0.0114247	0		0.00387438	0.00634387	163.739
OTU_297	0	0	0	0.0115835	0	0	0	0	0	0		0.00115835	0.00366301	316.228
OTU_3	10.8898	10.1627	10.1704	9.75327	10.118	9.43165	9.53704	10.7781	9.90518	9.58911		10.0335	0.497942	4.96278
OTU_30	0.702199	0.784006	0.642341	0.891926	0.802518	0.845032	0.697531	1.00262	0.731178	0.757304		0.785665	0.10605	13.4981
OTU_309	0	0	0.0089214	0	0	0	0.00617284	0	0	0		0.00150942	0.00324742	215.143
OTU_31	2.15264	0.607605	1.90918	1.7491	0.944138	0.967698	0.746914	0.621186	1.86222	0.654966		1.22156	0.619462	50.7105
OTU_310	0	0	0	0.0115835	0	0	0	0	0	0		0.00115835	0.00366301	316.228
OTU_311	0	0	0	0.0115835	0	0	0	0	0	0		0.00115835	0.00366301	316.228
OTU_312	0	0	0	0.0115835	0	0	0	0	0	0.00511692		0.00167004	0.00383651	229.726
OTU_313	0	0	0	0.0115835	0	0	0	0	0	0		0.00115835	0.00366301	316.228
OTU_314	0	0	0	0.0115835	0	0	0	0	0	0		0.00115835	0.00366301	316.228
OTU_315	0	0	0	0.0115835	0	0	0	0	0	0		0.00115835	0.00366301	316.228
OTU_316	0	0	0	0.0115835	0	0	0	0	0	0		0.00115835	0.00366301	316.228
OTU_317	0	0	0	0.0115835	0	0	0	0	0	0		0.00115835	0.00366301	316.228
OTU_318	0.126626	0.0784006	0.115978	0.0347504	0.0472069	0.0545182	0.0308642	0.076286	0.0456986	0.0460523		0.0656381	0.0332294	50.6251
OTU_319	0	0.0392003	0.0089214	0.0231669	0	0.0136295	0	0.021796	0.0228493	0.00511692		0.013468	0.0131157	97.3836
OTU_32	0.863359	0.196002	1.05273	0.289586	0.157356	0.395257	0.95679	0.283348	0.251342	0.874994		0.532076	0.357516	67.1926
OTU_320	0	0	0	0	0	0	0.00617284	0	0	0		0.000617284	0.00195202	316.228
OTU_321	0	0	0	0	0	0	0.00617284	0	0	0		0.000617284	0.00195202	316.228
OTU_322	0	0	0	0	0	0	0.00617284	0	0	0		0.000617284	0.00195202	316.228
OTU_323	0	0	0	0	0	0	0.0123457	0	0	0		0.00123457	0.00390405	316.228
OTU_324	0	0	0	0	0	0	0.00617284	0	0	0		0.000617284	0.00195202	316.228
OTU_326	0	0	0	0	0	0	0.00617284	0	0	0		0.000617284	0.00195202	316.228
OTU_33	0.483481	0.872207	0.526363	0.463338	0.582219	0.545182	0.716049	0.784656	0.49126	0.649849		0.61146	0.139704	22.8476
OTU_330	0	0	0	0	0	0	0.00617284	0	0	0		0.000617284	0.00195202	316.228
OTU_331	0	0.00980008	0	0	0	0	0.00617284	0	0	0		0.00159729	0.00347422	217.507
OTU_333	0	0	0	0	0	0	0.00617284	0	0	0		0.000617284	0.00195202	316.228
OTU_334	0	0	0	0	0	0	0.00617284	0	0	0		0.000617284	0.00195202	316.228
OTU_335	0	0	0	0	0	0	0.00617284	0	0	0		0.000617284	0.00195202	316.228
OTU_339	0	0	0	0	0	0	0	0	0.0114247	0.00511692		0.00165416	0.00379097	229.178
OTU_34	0.920916	0.372403	0.785083	0.787675	0.267506	0.449775	0.969136	0.425022	0.696904	1.10526		0.677968	0.284439	41.9546
OTU_349	0.0115115	0	0	0	0	0	0	0	0	0		0.00115115	0.00364024	316.228
OTU_35	0.506504	0.499804	0.365778	0.613923	0.456334	0.408886	0.302469	0.534002	0.468411	0.409354		0.456546	0.0892886	19.5574
OTU_350	0	0	0	0	0	0	0.00617284	0	0	0		0.000617284	0.00195202	316.228
OTU_352	0.0115115	0.0294002	0.0178428	0	0	0.0136295	0.00617284	0	0.0114247	0.0102338		0.0100215	0.00925001	92.3013
OTU_356	0	0	0.0089214	0	0	0	0.00617284	0	0	0		0.00150942	0.00324742	215.143
OTU_357	0	0	0.0089214	0	0	0	0	0	0	0		0.00089214	0.0028212	316.228
OTU_358	0	0	0.0089214	0	0	0	0	0	0	0		0.00089214	0.0028212	316.228
OTU_36	0.299298	0.196002	0.428227	0.173752	0.0786782	0.354368	1.09877	0.294246	0.182794	0.762421		0.386855	0.31364	81.0741
OTU_360	0.0115115	0	0	0	0	0	0.00617284	0	0	0		0.00176843	0.0039348	222.503
OTU_361	0	0	0	0	0	0	0.00617284	0	0	0		0.000617284	0.00195202	316.228
OTU_362	0	0	0	0	0	0	0.00617284	0	0	0		0.000617284	0.00195202	316.228
OTU_363	0	0	0	0	0	0	0.00617284	0	0	0.00511692		0.00112898	0.00239307	211.968
OTU_364	0	0	0	0	0	0	0.00617284	0	0	0		0.000617284	0.00195202	316.228
OTU_365	0	0.00980008	0	0	0	0	0	0	0	0		0.000980008	0.00309906	316.228
OTU_366	0	0.00980008	0	0	0	0	0	0	0	0		0.000980008	0.00309906	316.228
OTU_368	0	0	0	0.0115835	0	0	0	0	0.0114247	0		0.00230081	0.00485068	210.825
OTU_369	0	0	0	0.0115835	0	0	0	0	0	0		0.00115835	0.00366301	316.228
OTU_37	0.71371	0.372403	0.794005	0.30117	0.236035	0.381627	1.75926	0.414124	0.502685	1.59136		0.706638	0.540454	76.4824
OTU_370	0	0	0	0.0115835	0	0	0	0	0	0		0.00115835	0.00366301	316.228
OTU_371	0.0575573	0.00980008	0.0267642	0.0231669	0.0314713	0.0136295	0.037037	0.032694	0.034274	0.0255846		0.0291979	0.0132617	45.4202
OTU_372	0	0	0	0.0115835	0	0	0	0	0	0		0.00115835	0.00366301	316.228
OTU_373	0.0115115	0	0	0.0115835	0	0	0	0	0	0		0.00230949	0.00486886	210.82
OTU_38	0.310809	0.382203	0.312249	0.243253	0.487805	0.408886	0.530864	0.403226	0.559808	0.470757		0.410986	0.102634	24.9727
OTU_382	0	0	0	0	0	0	0	0	0	0.00511692		0.000511692	0.00161811	316.228
OTU_383	0.0690687	0.0392003	0.044607	0.0115835	0.0314713	0.0136295	0.0246914	0.043592	0	0.0153508		0.0293194	0.0204304	69.6819
OTU_388	0	0	0	0	0	0	0.00617284	0	0	0		0.000617284	0.00195202	316.228
OTU_39	0.644641	0.274402	1.1241	0.961427	0.566483	0.477034	0.407407	0.632084	0.868274	0.337717		0.629357	0.278852	44.3074
OTU_396	0	0	0	0	0	0	0.00617284	0	0	0.00511692		0.00112898	0.00239307	211.968
OTU_399	0	0	0	0	0	0	0.00617284	0	0	0		0.000617284	0.00195202	316.228
OTU_4	9.3473	8.04586	8.47533	9.13935	8.35563	8.40943	10.5123	7.84656	10.1794	10.0343		9.03455	0.951958	10.5369
OTU_40	0.759756	0.725206	0.606655	0.521256	0.503541	0.5997	0.91358	0.621186	0.788301	0.777772		0.681695	0.131592	19.3037
OTU_400	0	0	0	0	0	0	0	0.010898	0	0		0.0010898	0.00344625	316.228
OTU_401	0	0	0	0	0	0	0	0	0.0114247	0		0.00114247	0.00361279	316.228
OTU_402	0	0	0	0	0	0	0	0	0.0114247	0		0.00114247	0.00361279	316.228
OTU_403	0	0	0	0	0	0	0	0	0.0114247	0		0.00114247	0.00361279	316.228
OTU_404	0	0	0	0	0	0	0	0	0.0114247	0		0.00114247	0.00361279	316.228
OTU_405	0	0	0	0	0	0	0	0	0.0114247	0		0.00114247	0.00361279	316.228
OTU_406	0	0	0	0	0	0	0	0	0.0114247	0		0.00114247	0.00361279	316.228
OTU_407	0	0	0	0	0	0	0	0	0.0114247	0		0.00114247	0.00361279	316.228
OTU_409	0.0115115	0	0.0089214	0	0	0	0	0	0	0		0.00204329	0.00435067	212.925
OTU_41	0.287786	0.274402	0.178428	0.196919	0.456334	0.272591	0.253086	0.239756	0.285616	0.204677		0.26496	0.0776364	29.3012
OTU_411	0	0	0	0	0	0	0	0.010898	0	0		0.0010898	0.00344625	316.228
OTU_412	0	0	0	0	0	0	0	0.010898	0	0		0.0010898	0.00344625	316.228
OTU_413	0	0	0	0	0	0	0	0.010898	0	0		0.0010898	0.00344625	316.228
OTU_414	0	0	0	0	0	0	0	0.010898	0	0		0.0010898	0.00344625	316.228
OTU_415	0	0	0	0	0	0	0	0.010898	0	0		0.0010898	0.00344625	316.228
OTU_416	0	0	0	0	0	0	0	0.010898	0	0		0.0010898	0.00344625	316.228
OTU_417	0	0	0	0	0	0	0	0	0	0.00511692		0.000511692	0.00161811	316.228
OTU_418	0	0	0	0	0	0	0	0	0	0.00511692		0.000511692	0.00161811	316.228
OTU_419	0	0	0.0089214	0	0	0	0.00617284	0	0	0.00511692		0.00202112	0.00338344	167.405
OTU_420	0.0115115	0	0	0	0	0	0	0	0	0.00511692		0.00166284	0.00381585	229.478
OTU_424	0	0.00980008	0	0	0	0	0	0	0	0		0.000980008	0.00309906	316.228
OTU_426	0.0115115	0.00980008	0.0356856	0	0.0314713	0	0.0617284	0	0	0.0562861		0.0206483	0.0240542	116.495
OTU_427	0	0.00980008	0.0089214	0	0	0	0.00617284	0	0	0.0102338		0.00351282	0.00465558	132.531
OTU_428	0	0.00980008	0	0	0.0157356	0	0	0	0	0		0.00255357	0.00556222	217.821
OTU_43	0.241741	0.294002	0.115978	0.127418	0.125885	0.31348	0.191358	0.316042	0.137096	0.153508		0.201651	0.0822657	40.7961
OTU_433	0	0	0	0.0115835	0	0	0	0	0	0		0.00115835	0.00366301	316.228
OTU_434	0	0	0	0.0115835	0	0	0	0	0	0		0.00115835	0.00366301	316.228
OTU_435	0	0	0	0.0115835	0	0	0	0	0	0		0.00115835	0.00366301	316.228
OTU_436	0	0	0	0.0115835	0	0	0	0	0	0		0.00115835	0.00366301	316.228
OTU_437	0	0	0	0.0115835	0	0	0	0	0	0		0.00115835	0.00366301	316.228
OTU_443	0	0	0	0.0115835	0	0	0	0	0	0		0.00115835	0.00366301	316.228
OTU_444	0	0	0	0.0115835	0	0	0	0	0	0		0.00115835	0.00366301	316.228
OTU_446	0	0	0	0.0115835	0	0	0	0	0.0114247	0		0.00230081	0.00485068	210.825
OTU_447	0	0	0	0.0115835	0	0	0	0	0	0		0.00115835	0.00366301	316.228
OTU_448	0	0.00980008	0	0.0115835	0.0157356	0	0	0	0	0		0.00371192	0.00614677	165.596
OTU_449	0	0	0	0.0115835	0	0	0	0	0.0114247	0		0.00230081	0.00485068	210.825
OTU_45	0.138137	0.196002	0.231956	0.139002	0.173092	0.204443	0.222222	0.185266	0.274192	0.163741		0.192805	0.0426108	22.1004
OTU_452	0	0	0	0	0	0	0.00617284	0	0	0		0.000617284	0.00195202	316.228
OTU_453	0	0	0	0	0	0	0.00617284	0	0	0		0.000617284	0.00195202	316.228
OTU_455	0	0	0	0	0	0	0.00617284	0	0	0.00511692		0.00112898	0.00239307	211.968
OTU_456	0	0	0	0	0	0	0.00617284	0.010898	0	0.0153508		0.00324216	0.00565096	174.296
OTU_458	0	0	0.0178428	0	0	0	0	0	0	0.00511692		0.00229597	0.00569438	248.016
OTU_46	0.138137	0.156801	0.107057	0.208502	0.188828	0.163555	0.154321	0.152572	0.159945	0.143274		0.157299	0.0274501	17.4509
OTU_460	0	0	0.0089214	0	0	0	0	0	0	0		0.00089214	0.0028212	316.228
OTU_461	0	0	0.0089214	0	0	0	0	0	0	0		0.00089214	0.0028212	316.228
OTU_462	0	0	0.0089214	0	0	0	0	0	0	0		0.00089214	0.0028212	316.228
OTU_463	0.0115115	0	0	0.0231669	0	0	0.00617284	0	0	0		0.00408512	0.00774913	189.692
OTU_464	0	0.00980008	0.0089214	0	0	0	0.0123457	0	0	0.00511692		0.00361841	0.00498111	137.66
OTU_465	0	0	0	0	0	0	0.0123457	0	0	0.0102338		0.00225795	0.00478614	211.968
OTU_466	0	0	0	0	0	0	0.00617284	0	0	0		0.000617284	0.00195202	316.228
OTU_47	0.172672	0.0784006	0.133821	0.162168	0.141621	0.163555	0.197531	0.141674	0.148521	0.153508		0.149347	0.0309892	20.7498
OTU_470	0	0	0	0	0	0	0	0	0	0.00511692		0.000511692	0.00161811	316.228
OTU_471	0.0115115	0.0196002	0.0178428	0	0	0	0.00617284	0.010898	0	0.0153508		0.0081376	0.00792574	97.3965
OTU_476	0.0115115	0	0	0	0	0	0	0	0	0		0.00115115	0.00364024	316.228
OTU_477	0	0	0	0	0	0	0	0.010898	0	0		0.0010898	0.00344625	316.228
OTU_48	0.218718	0.137201	0.276563	0.162168	0.0472069	0.177184	0.191358	0.152572	0.17137	0.260963		0.17953	0.0650844	36.2526
OTU_480	0	0	0	0	0	0	0	0	0.0114247	0		0.00114247	0.00361279	316.228
OTU_481	0	0	0	0	0	0	0	0	0.0114247	0		0.00114247	0.00361279	316.228
OTU_482	0	0	0	0	0	0	0	0	0.0114247	0		0.00114247	0.00361279	316.228
OTU_483	0	0	0	0	0	0	0	0	0.0114247	0		0.00114247	0.00361279	316.228
OTU_484	0	0	0	0	0	0	0	0	0.0114247	0		0.00114247	0.00361279	316.228
OTU_485	0	0	0.0089214	0	0	0	0	0	0.0114247	0		0.00203461	0.00432972	212.804
OTU_486	0	0	0	0	0	0	0	0	0.0114247	0		0.00114247	0.00361279	316.228
OTU_487	0	0	0	0	0	0	0	0	0.0114247	0		0.00114247	0.00361279	316.228
OTU_488	0	0	0	0	0	0	0	0	0.0114247	0		0.00114247	0.00361279	316.228
OTU_49	0.103603	0.156801	0.1249	0.127418	0.173092	0.177184	0.111111	0.228858	0.137096	0.138157		0.147822	0.0374186	25.3133
OTU_490	0	0	0	0	0	0	0	0	0.0114247	0		0.00114247	0.00361279	316.228
OTU_491	0	0	0	0	0	0	0	0.010898	0	0		0.0010898	0.00344625	316.228
OTU_492	0	0	0	0	0	0	0	0.010898	0	0		0.0010898	0.00344625	316.228
OTU_493	0	0	0	0	0	0	0	0	0.0114247	0		0.00114247	0.00361279	316.228
OTU_494	0	0	0	0	0	0	0	0.010898	0	0		0.0010898	0.00344625	316.228
OTU_495	0	0	0	0	0	0	0	0.010898	0	0		0.0010898	0.00344625	316.228
OTU_496	0	0	0	0	0	0	0	0	0.0114247	0		0.00114247	0.00361279	316.228
OTU_497	0	0	0	0	0	0	0	0.010898	0	0		0.0010898	0.00344625	316.228
OTU_498	0	0	0	0	0	0	0	0.010898	0	0		0.0010898	0.00344625	316.228
OTU_5	0	0.00980008	0.0089214	0	0	0	0	0.032694	0	0		0.00514155	0.0104359	202.972
OTU_50	0.172672	0.235202	0.0713712	0.0926677	0.157356	0.204443	0.185185	0.16347	0.159945	0.168858		0.161117	0.0481884	29.9089
OTU_51	0.103603	0.0882007	0.151664	0.115835	0.0629426	0.0817773	0.111111	0.141674	0.182794	0.122806		0.116241	0.0355512	30.5841
OTU_52	0.184183	0.186201	0.0624498	0.185335	0.0944138	0.258961	0.0555556	0.098082	0.114247	0.0972215		0.133665	0.0661361	49.479
OTU_53	0.16116	0.166601	0.115978	0.208502	0.204563	0.0954068	0.197531	0.16347	0.17137	0.240495		0.172508	0.0434081	25.163
OTU_54	0.172672	0.137201	0.089214	0.0463338	0.141621	0.0408886	0.135802	0.076286	0.0685479	0.0972215		0.100579	0.0443793	44.1239
OTU_55	0.126626	0.176401	0.1249	0.26642	0.25177	0.204443	0.17284	0.152572	0.159945	0.148391		0.178431	0.0486425	27.2613
OTU_56	0.149649	0.0490004	0.142742	0.0926677	0.141621	0.109036	0.0555556	0.10898	0.0799726	0.0562861		0.0985511	0.0381627	38.7238
OTU_57	0.0805802	0.107801	0.089214	0.162168	0.141621	0.163555	0.0925926	0.152572	0.137096	0.13304		0.126024	0.0310996	24.6776
OTU_58	0.0575573	0.0588005	0.044607	0.0231669	0.0472069	0.0817773	0.0185185	0.021796	0.0571233	0.0614031		0.0471957	0.0205208	43.4803
OTU_59	0.115115	0.156801	0.089214	0.185335	0.141621	0.177184	0.166667	0.174368	0.137096	0.179092		0.152249	0.0313578	20.5964
OTU_6	0.207206	0.147001	0.267642	0.208502	0.157356	0.218073	0.296296	0.228858	0.308466	0.204677		0.224408	0.0533215	23.761
OTU_60	0.126626	0.0392003	0.0624498	0.0810842	0.0472069	0.149925	0.0185185	0.032694	0.114247	0.0307015		0.0702653	0.0456874	65.0213
OTU_61	0.0230229	0.0294002	0.0178428	0.0463338	0.0157356	0.0817773	0.0308642	0.032694	0.0456986	0.0153508		0.033872	0.0201856	59.5936
OTU_62	0.184183	0.0588005	0.0624498	0.0695008	0.0157356	0.0545182	0.0987654	0.05449	0.0685479	0.06652		0.0733511	0.0439378	59.9006
OTU_63	0.0805802	0.0294002	0.0356856	0.0463338	0.0314713	0.0272591	0.0185185	0.05449	0.0228493	0.0307015		0.037729	0.018419	48.8194
OTU_65	0.0230229	0.0392003	0.0089214	0.0347504	0.0314713	0	0.0185185	0.021796	0.0114247	0.0153508		0.0204456	0.0122396	59.8643
OTU_66	0.0575573	0.00980008	0.0356856	0.0463338	0.0629426	0.0136295	0.0246914	0.010898	0	0.0767538		0.0338292	0.0261452	77.2858
OTU_67	0.0575573	0.0784006	0.0356856	0.0347504	0.0314713	0.0681477	0.0246914	0	0.034274	0.0358185		0.0400797	0.0225552	56.2759
OTU_68	0.0460458	0.00980008	0.0178428	0.0231669	0.0157356	0	0.0185185	0.010898	0.034274	0.0102338		0.0186516	0.0132551	71.0668
OTU_69	0.0920916	0.00980008	0.089214	0.127418	0.0629426	0.0954068	0.0740741	0.032694	0.102822	0.0204677		0.0706931	0.0385971	54.5982
OTU_7	9.30125	9.92748	13.7211	7.62192	8.1668	11.5715	10.2901	10.146	9.16257	9.42025		9.9329	1.7296	17.4128
OTU_70	0.0345344	0.0196002	0.0624498	0.0231669	0.0314713	0.0272591	0.0185185	0.05449	0.0913972	0.0255846		0.0388472	0.0235137	60.5287
OTU_71	0.0345344	0.00980008	0.044607	0.0231669	0.0472069	0.0681477	0.0308642	0.010898	0.0456986	0.0255846		0.0340508	0.0179736	52.7847
OTU_72	0.0575573	0.00980008	0.0178428	0	0.0157356	0.0136295	0.0308642	0.010898	0.0114247	0.0204677		0.018822	0.0157719	83.7949
OTU_73	0.0805802	0.0294002	0.0267642	0.0231669	0.0314713	0.0272591	0.0185185	0.087184	0.034274	0.0255846		0.0384203	0.0243952	63.4956
OTU_74	0.771267	0.735006	0.883219	0.915093	0.802518	0.790514	0.969136	0.850044	1.29099	0.680551		0.868833	0.171394	19.727
OTU_75	0.0230229	0	0.0267642	0.0347504	0.0157356	0.0408886	0.0123457	0.010898	0.0114247	0.0460523		0.0221882	0.0148054	66.7263
OTU_76	0.0115115	0.0294002	0.0089214	0.0115835	0	0	0.0493827	0	0.0114247	0.0102338		0.0132458	0.0153842	116.144
OTU_77	0	0	0	0	0.0157356	0.0136295	0.0123457	0	0	0.00511692		0.00468278	0.00660546	141.059
OTU_78	0.0115115	0.0196002	0.0089214	0	0.0157356	0	0.0123457	0	0.0114247	0.0562861		0.0135825	0.0164995	121.476
OTU_79	0	0	0	0	0	0.0136295	0	0	0	0		0.00136295	0.00431004	316.228
OTU_8	5.36434	8.42807	5.335	7.21649	7.61605	6.24233	7.11728	7.68309	7.22038	7.08182		6.93049	0.998596	14.4087
OTU_80	0.0230229	0	0.0178428	0.0115835	0.0314713	0.0136295	0.0123457	0.010898	0	0.00511692		0.0125911	0.00983655	78.1233
OTU_81	0.805802	0.666405	0.722634	0.706591	0.818253	0.763255	0.555556	0.686574	0.605507	0.741954		0.707253	0.0830467	11.7422
OTU_82	0	0.0196002	0.0089214	0.0347504	0.0472069	0.0136295	0.0185185	0	0	0.0204677		0.0163095	0.0155902	95.5897
OTU_83	2.67066	3.13603	2.40878	3.09278	2.87962	2.80769	2.56173	3.2367	2.19353	3.38229		2.83698	0.382315	13.4761
OTU_84	2.99298	2.84202	2.87269	2.43253	3.14713	2.88946	2.90741	2.74629	2.29636	3.31065		2.84375	0.301391	10.5983
OTU_85	0	0.00980008	0.0178428	0.0115835	0	0.0136295	0.0246914	0.021796	0	0.0204677		0.0119811	0.00944303	78.8161
OTU_86	0.0690687	0.0980008	0.0535284	0.104251	0.0944138	0.0545182	0.0740741	0.065388	0.0685479	0.122806		0.0804597	0.0230928	28.7011
OTU_87	0	0	0	0	0	0	0.0185185	0	0	0.00511692		0.00236354	0.00589967	249.611
OTU_88	0.310809	0.392003	0.205192	0.347504	0.440598	0.327109	0.271605	0.370532	0.388438	0.281431		0.333522	0.0691529	20.7341
OTU_89	0.0345344	0	0.044607	0	0	0	0	0	0.0114247	0.0102338		0.01008	0.0163354	162.058
OTU_9	0.0115115	0.0196002	0.0802926	0.0115835	0	0.0136295	0.0185185	0.021796	0	0.00511692		0.0182049	0.0231266	127.035
OTU_90	0	0	0	0	0	0	0.00617284	0	0	0.0102338		0.00164067	0.00358883	218.742
OTU_91	0	0.00980008	0	0.0115835	0.0157356	0.0272591	0.0185185	0.021796	0.0114247	0.0102338		0.0126351	0.00867741	68.6769
OTU_92	0	0.00980008	0.0267642	0.0115835	0	0	0.0123457	0	0.0114247	0.0204677		0.00923858	0.00939795	101.725
OTU_93	0.0115115	0	0.0178428	0.0115835	0	0	0.0123457	0	0	0.00511692		0.00584003	0.00685237	117.334

## Sheet: Graph
#OTUId	Mean	Standard deviation	Coeficient of Variation (%)
OTU_155	0.000511692	0.00161811	316.228
OTU_203	0.000511692	0.00161811	316.228
OTU_220	0.000511692	0.00161811	316.228
OTU_249	0.000511692	0.00161811	316.228
OTU_256	0.000511692	0.00161811	316.228
OTU_258	0.000511692	0.00161811	316.228
OTU_261	0.000511692	0.00161811	316.228
OTU_283	0.000511692	0.00161811	316.228
OTU_285	0.000511692	0.00161811	316.228
OTU_287	0.000511692	0.00161811	316.228
OTU_382	0.000511692	0.00161811	316.228
OTU_417	0.000511692	0.00161811	316.228
OTU_418	0.000511692	0.00161811	316.228
OTU_470	0.000511692	0.00161811	316.228
OTU_102	0.000617284	0.00195202	316.228
OTU_320	0.000617284	0.00195202	316.228
OTU_321	0.000617284	0.00195202	316.228
OTU_322	0.000617284	0.00195202	316.228
OTU_324	0.000617284	0.00195202	316.228
OTU_326	0.000617284	0.00195202	316.228
OTU_330	0.000617284	0.00195202	316.228
OTU_333	0.000617284	0.00195202	316.228
OTU_334	0.000617284	0.00195202	316.228
OTU_335	0.000617284	0.00195202	316.228
OTU_350	0.000617284	0.00195202	316.228
OTU_361	0.000617284	0.00195202	316.228
OTU_362	0.000617284	0.00195202	316.228
OTU_364	0.000617284	0.00195202	316.228
OTU_388	0.000617284	0.00195202	316.228
OTU_399	0.000617284	0.00195202	316.228
OTU_452	0.000617284	0.00195202	316.228
OTU_453	0.000617284	0.00195202	316.228
OTU_466	0.000617284	0.00195202	316.228
OTU_14	0.00089214	0.00282119	316.228
OTU_173	0.00089214	0.00282119	316.228
OTU_174	0.00089214	0.00282119	316.228
OTU_200	0.00089214	0.00282119	316.228
OTU_214	0.00089214	0.00282119	316.228
OTU_357	0.00089214	0.00282119	316.228
OTU_358	0.00089214	0.00282119	316.228
OTU_460	0.00089214	0.00282119	316.228
OTU_461	0.00089214	0.00282119	316.228
OTU_462	0.00089214	0.00282119	316.228
OTU_187	0.000980008	0.00309906	316.228
OTU_207	0.000980008	0.00309906	316.228
OTU_244	0.000980008	0.00309906	316.228
OTU_365	0.000980008	0.00309906	316.228
OTU_366	0.000980008	0.00309906	316.228
OTU_424	0.000980008	0.00309906	316.228
OTU_284	0.00102338	0.00323623	316.228
OTU_247	0.0010898	0.00344625	316.228
OTU_250	0.0010898	0.00344625	316.228
OTU_271	0.0010898	0.00344625	316.228
OTU_276	0.0010898	0.00344625	316.228
OTU_277	0.0010898	0.00344625	316.228
OTU_279	0.0010898	0.00344625	316.228
OTU_400	0.0010898	0.00344625	316.228
OTU_411	0.0010898	0.00344625	316.228
OTU_412	0.0010898	0.00344625	316.228
OTU_413	0.0010898	0.00344625	316.228
OTU_414	0.0010898	0.00344625	316.228
OTU_415	0.0010898	0.00344625	316.228
OTU_416	0.0010898	0.00344625	316.228
OTU_477	0.0010898	0.00344625	316.228
OTU_491	0.0010898	0.00344625	316.228
OTU_492	0.0010898	0.00344625	316.228
OTU_494	0.0010898	0.00344625	316.228
OTU_495	0.0010898	0.00344625	316.228
OTU_497	0.0010898	0.00344625	316.228
OTU_498	0.0010898	0.00344625	316.228
OTU_139	0.00112898	0.00239307	211.968
OTU_363	0.00112898	0.00239307	211.968
OTU_396	0.00112898	0.00239307	211.968
OTU_455	0.00112898	0.00239307	211.968
OTU_225	0.00114247	0.00361279	316.228
OTU_227	0.00114247	0.00361279	316.228
OTU_228	0.00114247	0.00361279	316.228
OTU_229	0.00114247	0.00361279	316.228
OTU_230	0.00114247	0.00361279	316.228
OTU_239	0.00114247	0.00361279	316.228
OTU_242	0.00114247	0.00361279	316.228
OTU_252	0.00114247	0.00361279	316.228
OTU_253	0.00114247	0.00361279	316.228
OTU_270	0.00114247	0.00361279	316.228
OTU_281	0.00114247	0.00361279	316.228
OTU_282	0.00114247	0.00361279	316.228
OTU_401	0.00114247	0.00361279	316.228
OTU_402	0.00114247	0.00361279	316.228
OTU_403	0.00114247	0.00361279	316.228
OTU_404	0.00114247	0.00361279	316.228
OTU_405	0.00114247	0.00361279	316.228
OTU_406	0.00114247	0.00361279	316.228
OTU_407	0.00114247	0.00361279	316.228
OTU_480	0.00114247	0.00361279	316.228
OTU_481	0.00114247	0.00361279	316.228
OTU_482	0.00114247	0.00361279	316.228
OTU_483	0.00114247	0.00361279	316.228
OTU_484	0.00114247	0.00361279	316.228
OTU_486	0.00114247	0.00361279	316.228
OTU_487	0.00114247	0.00361279	316.228
OTU_488	0.00114247	0.00361279	316.228
OTU_490	0.00114247	0.00361279	316.228
OTU_493	0.00114247	0.00361279	316.228
OTU_496	0.00114247	0.00361279	316.228
OTU_149	0.00115114	0.00364024	316.228
OTU_181	0.00115114	0.00364024	316.228
OTU_183	0.00115114	0.00364024	316.228
OTU_349	0.00115114	0.00364024	316.228
OTU_476	0.00115114	0.00364024	316.228
OTU_191	0.00115835	0.00366301	316.228
OTU_204	0.00115835	0.00366301	316.228
OTU_205	0.00115835	0.00366301	316.228
OTU_211	0.00115835	0.00366301	316.228
OTU_216	0.00115835	0.00366301	316.228
OTU_222	0.00115835	0.00366301	316.228
OTU_223	0.00115835	0.00366301	316.228
OTU_224	0.00115835	0.00366301	316.228
OTU_295	0.00115835	0.00366301	316.228
OTU_297	0.00115835	0.00366301	316.228
OTU_310	0.00115835	0.00366301	316.228
OTU_311	0.00115835	0.00366301	316.228
OTU_313	0.00115835	0.00366301	316.228
OTU_314	0.00115835	0.00366301	316.228
OTU_315	0.00115835	0.00366301	316.228
OTU_316	0.00115835	0.00366301	316.228
OTU_317	0.00115835	0.00366301	316.228
OTU_369	0.00115835	0.00366301	316.228
OTU_370	0.00115835	0.00366301	316.228
OTU_372	0.00115835	0.00366301	316.228
OTU_433	0.00115835	0.00366301	316.228
OTU_434	0.00115835	0.00366301	316.228
OTU_435	0.00115835	0.00366301	316.228
OTU_436	0.00115835	0.00366301	316.228
OTU_437	0.00115835	0.00366301	316.228
OTU_443	0.00115835	0.00366301	316.228
OTU_444	0.00115835	0.00366301	316.228
OTU_447	0.00115835	0.00366301	316.228
OTU_323	0.00123457	0.00390405	316.228
OTU_120	0.00136295	0.00431004	316.228
OTU_121	0.00136295	0.00431004	316.228
OTU_131	0.00136295	0.00431004	316.228
OTU_143	0.00136295	0.00431004	316.228
OTU_159	0.00136295	0.00431004	316.228
OTU_161	0.00136295	0.00431004	316.228
OTU_167	0.00136295	0.00431004	316.228
OTU_79	0.00136295	0.00431004	316.228
OTU_262	0.00140383	0.00309241	220.283
OTU_309	0.00150942	0.00324742	215.143
OTU_356	0.00150942	0.00324742	215.143
OTU_156	0.00157356	0.00497605	316.228
OTU_158	0.00157356	0.00497605	316.228
OTU_170	0.00157356	0.00497605	316.228
OTU_331	0.00159729	0.00347422	217.507
OTU_90	0.00164067	0.00358883	218.742
OTU_226	0.00165416	0.00379097	229.178
OTU_254	0.00165416	0.00379097	229.178
OTU_339	0.00165416	0.00379097	229.178
OTU_11	0.00166284	0.00381585	229.478
OTU_420	0.00166284	0.00381585	229.478
OTU_312	0.00167004	0.00383651	229.726
OTU_278	0.00170708	0.00376724	220.683
OTU_202	0.00176843	0.0039348	222.503
OTU_360	0.00176843	0.0039348	222.503
OTU_263	0.00202112	0.00338344	167.405
OTU_419	0.00202112	0.00338344	167.405
OTU_237	0.00203461	0.00432972	212.804
OTU_485	0.00203461	0.00432972	212.804
OTU_409	0.00204329	0.00435067	212.925
OTU_152	0.00208526	0.00505866	242.592
OTU_157	0.00208526	0.00505866	242.592
OTU_16	0.00208526	0.00505866	242.592
OTU_147	0.0021796	0.0068925	316.228
OTU_272	0.0021796	0.0068925	316.228
OTU_233	0.00223227	0.00470766	210.892
OTU_12	0.00225509	0.00488196	216.486
OTU_13	0.00225509	0.00488196	216.486
OTU_22	0.00225509	0.00488196	216.486
OTU_133	0.00225795	0.00478614	211.968
OTU_465	0.00225795	0.00478614	211.968
OTU_231	0.00228493	0.00722559	316.228
OTU_232	0.00228493	0.00722559	316.228
OTU_280	0.00228493	0.00722559	316.228
OTU_236	0.00229361	0.0048354	210.82
OTU_20	0.00229597	0.00569438	248.016
OTU_458	0.00229597	0.00569438	248.016
OTU_368	0.00230081	0.00485068	210.825
OTU_446	0.00230081	0.00485068	210.825
OTU_449	0.00230081	0.00485068	210.825
OTU_190	0.00230229	0.00728048	316.228
OTU_373	0.00230949	0.00486886	210.82
OTU_87	0.00236354	0.00589967	249.611
OTU_428	0.00255357	0.00556222	217.821
OTU_105	0.00259752	0.00548441	211.14
OTU_209	0.00285216	0.00651843	228.544
OTU_169	0.00285823	0.00480381	168.069
OTU_182	0.00322095	0.00520231	161.515
OTU_456	0.00324216	0.00565096	174.296
OTU_275	0.00332206	0.0074179	223.292
OTU_246	0.00332297	0.00714539	215.03
OTU_218	0.00344328	0.0077295	224.481
OTU_427	0.00351282	0.00465558	132.531
OTU_142	0.00357753	0.00583319	163.051
OTU_464	0.00361841	0.00498111	137.66
OTU_448	0.00371192	0.00614677	165.596
OTU_217	0.00378322	0.00619553	163.763
OTU_296	0.00387438	0.00634387	163.739
OTU_463	0.00408512	0.00774913	189.692
OTU_273	0.00424941	0.0104582	246.109
OTU_195	0.0043592	0.013785	316.228
OTU_180	0.00438625	0.0057881	131.96
OTU_260	0.00445465	0.00820139	184.108
OTU_77	0.00468278	0.00660546	141.059
OTU_140	0.00481717	0.0101036	209.742
OTU_153	0.00495418	0.00769439	155.311
OTU_134	0.0050426	0.0106744	211.684
OTU_5	0.00514155	0.0104359	202.972
OTU_17	0.00518184	0.00921409	177.815
OTU_210	0.00540934	0.0109567	202.553
OTU_165	0.00541631	0.008063	148.865
OTU_243	0.00568386	0.00856026	150.606
OTU_93	0.00584003	0.00685237	117.334
OTU_118	0.00587177	0.00900356	153.337
OTU_193	0.00589429	0.00701277	118.976
OTU_234	0.00602529	0.00877645	145.66
OTU_175	0.00632752	0.0116875	184.709
OTU_241	0.00687306	0.0120338	175.086
OTU_135	0.00726802	0.00539936	74.2892
OTU_176	0.00758073	0.0105242	138.829
OTU_113	0.00770364	0.00788588	102.366
OTU_184	0.00792261	0.00736992	93.0238
OTU_100	0.00804206	0.00933709	116.103
OTU_471	0.0081376	0.00792574	97.3965
OTU_168	0.0083219	0.00955469	114.814
OTU_92	0.00923858	0.00939795	101.725
OTU_352	0.0100215	0.00925001	92.3013
OTU_89	0.01008	0.0163354	162.058
OTU_2	0.0101487	0.0139046	137.009
OTU_221	0.0116887	0.0179805	153.828
OTU_85	0.0119811	0.00944303	78.8161
OTU_151	0.0120304	0.0104668	87.0026
OTU_185	0.0122024	0.010726	87.9011
OTU_80	0.0125911	0.00983655	78.1233
OTU_91	0.0126351	0.00867741	68.6769
OTU_154	0.0128001	0.0109792	85.7744
OTU_76	0.0132458	0.0153842	116.144
OTU_319	0.013468	0.0131157	97.3836
OTU_78	0.0135825	0.0164995	121.476
OTU_138	0.0154311	0.0146917	95.2084
OTU_238	0.0161604	0.0154455	95.5762
OTU_82	0.0163095	0.0155902	95.5897
OTU_9	0.0182049	0.0231266	127.035
OTU_68	0.0186516	0.0132551	71.0668
OTU_72	0.018822	0.0157719	83.7949
OTU_150	0.0203934	0.0128059	62.7944
OTU_65	0.0204456	0.0122396	59.8643
OTU_426	0.0206483	0.0240542	116.495
OTU_75	0.0221882	0.0148054	66.7263
OTU_171	0.0253914	0.0138462	54.5311
OTU_122	0.0265957	0.0169536	63.7458
OTU_371	0.0291979	0.0132617	45.4202
OTU_383	0.0293194	0.0204304	69.6819
OTU_106	0.0295676	0.0181887	61.5157
OTU_160	0.0307377	0.0222552	72.4036
OTU_66	0.0338292	0.0261452	77.2858
OTU_61	0.033872	0.0201856	59.5936
OTU_71	0.0340508	0.0179736	52.7847
OTU_63	0.037729	0.018419	48.8194
OTU_73	0.0384203	0.0243952	63.4956
OTU_70	0.0388472	0.0235137	60.5287
OTU_67	0.0400797	0.0225552	56.2759
OTU_124	0.0403083	0.0240282	59.611
OTU_58	0.0471957	0.0205208	43.4803
OTU_257	0.0532665	0.025936	48.691
OTU_141	0.0559587	0.0281536	50.3115
OTU_318	0.0656381	0.0332294	50.6251
OTU_177	0.0685414	0.0374646	54.6599
OTU_60	0.0702653	0.0456874	65.0213
OTU_69	0.0706931	0.0385971	54.5982
OTU_62	0.0733511	0.0439378	59.9006
OTU_132	0.0758925	0.0250408	32.9951
OTU_86	0.0804597	0.0230928	28.7011
OTU_119	0.0835686	0.030231	36.1751
OTU_114	0.0853055	0.0158924	18.63
OTU_255	0.0926939	0.0331238	35.7346
OTU_56	0.0985511	0.0381627	38.7238
OTU_54	0.100579	0.0443793	44.1239
OTU_115	0.101819	0.0401557	39.4382
OTU_51	0.116241	0.0355512	30.5841
OTU_57	0.126024	0.0310996	24.6776
OTU_52	0.133665	0.0661361	49.479
OTU_110	0.136158	0.027535	20.2229
OTU_109	0.140668	0.0835752	59.413
OTU_49	0.147822	0.0374186	25.3133
OTU_47	0.149347	0.0309892	20.7498
OTU_59	0.152249	0.0313578	20.5964
OTU_46	0.157299	0.0274501	17.4509
OTU_50	0.161117	0.0481884	29.9089
OTU_53	0.172508	0.0434081	25.163
OTU_55	0.178431	0.0486425	27.2613
OTU_48	0.17953	0.0650844	36.2526
OTU_45	0.192805	0.0426108	22.1004
OTU_43	0.201651	0.0822657	40.7961
OTU_6	0.224408	0.0533215	23.761
OTU_125	0.243049	0.0520101	21.399
OTU_41	0.26496	0.0776364	29.3012
OTU_88	0.333522	0.0691529	20.7341
OTU_186	0.344021	0.073825	21.4595
OTU_144	0.371783	0.126198	33.9439
OTU_36	0.386855	0.31364	81.0741
OTU_286	0.404823	0.0806933	19.933
OTU_38	0.410986	0.102634	24.9727
OTU_35	0.456546	0.0892886	19.5574
OTU_32	0.532076	0.357516	67.1926
OTU_33	0.61146	0.139704	22.8476
OTU_39	0.629357	0.278852	44.3074
OTU_130	0.656637	0.0930553	14.1715
OTU_34	0.677968	0.284439	41.9546
OTU_40	0.681695	0.131592	19.3037
OTU_37	0.706638	0.540454	76.4824
OTU_81	0.707253	0.0830467	11.7422
OTU_123	0.713582	0.10202	14.2968
OTU_172	0.7811	0.0780838	9.99665
OTU_30	0.785665	0.10605	13.4981
OTU_111	0.831742	0.201387	24.2126
OTU_27	0.863933	0.601588	69.6336
OTU_74	0.868833	0.171394	19.727
OTU_29	0.880459	0.257268	29.2197
OTU_31	1.22156	0.619462	50.7105
OTU_25	1.53147	0.173127	11.3046
OTU_21	1.72581	0.299331	17.3444
OTU_23	1.8227	0.331963	18.2126
OTU_24	1.82388	0.315745	17.3117
OTU_19	1.96821	0.393955	20.0159
OTU_83	2.83698	0.382315	13.4761
OTU_84	2.84375	0.301391	10.5983
OTU_26	3.46889	1.75656	50.6376
OTU_15	4.38898	0.714128	16.2709
OTU_8	6.93049	0.998596	14.4087
OTU_10	8.84063	1.06154	12.0075
OTU_4	9.03455	0.951958	10.5369
OTU_7	9.9329	1.7296	17.4128
OTU_3	10.0335	0.497942	4.96278
OTU_1	12.3918	1.31387	10.6028

## Sheet: rel. abundance > 0.5
Mean	Standard deviation	Coefficient of Variation (%)
0.532076	0.357516	67.1926
0.61146	0.139704	22.8476				mean CV
0.629357	0.278852	44.3074			Rel. Abundance >0.1% <0.5%	30.7284
0.656637	0.0930553	14.1715			All with abundance > 0.5	24.9807
0.677968	0.284439	41.9546			Without CV > 40%	15.5617
0.681695	0.131592	19.3037
0.706638	0.540454	76.4824			#of removed OTUs	7
0.707253	0.0830467	11.7422
0.713582	0.10202	14.2968
0.7811	0.0780838	9.99665
0.785665	0.10605	13.4981
0.831742	0.201387	24.2126
0.863933	0.601588	69.6336
0.868833	0.171394	19.727
0.880459	0.257268	29.2197
1.22156	0.619462	50.7105
1.53147	0.173127	11.3046
1.72581	0.299331	17.3444
1.8227	0.331963	18.2126
1.82388	0.315745	17.3117
1.96821	0.393955	20.0159
2.83698	0.382315	13.4761
2.84375	0.301391	10.5983
3.46889	1.75656	50.6376
4.38898	0.714128	16.2709
6.93049	0.998596	14.4087
8.84063	1.06154	12.0075
9.03455	0.951958	10.5369
9.9329	1.7296	17.4128
10.0335	0.497942	4.96278
12.3918	1.31387	10.6028
